# Supplementary material for: (3E,5E)-1-Acryloyl-3,5-bis­(2,4-dichloro­benzyl­idene)piperidin-4-one hemihydrate
Source: Acta Crystallogr Sect E Struct Rep Online. 2011 May 7;67(Pt 6):o1301–2. doi: 10.1107/S1600536811016023 (PMC3120482; doi:10.1107/S1600536811016023)
Supplement: Supplementary file 1 [file e-67-o1301-sup1.cif]

##############################################################################
#                                                                            #
# This CIF contains the data in a paper accepted for publication in          #
# Acta Crystallographica Section E. It conforms to the requirements of       #
# Notes for Authors for Acta Crystallographica Section E, and has been       #
# peer reviewed under the auspices of the IUCr Commission on Journals.       #
#                                                                            #
# Full details of the Crystallographic Information File format               #
# are given in the paper "The Crystallographic Information File (CIF):       #
# a New Standard Archive File for Crystallography" by S. R. Hall, F. H.      #
# Allen and I. D. Brown [Acta Cryst. (1991), A47, 655-685].                  #
#                                                                            #
# The current version of the core CIF dictionary is obtainable from          #
# ftp://ftp.iucr.org/pub/cif_core.dic.                                       #
#                                                                            #
# Software is freely available for graphical display of the structure(s)     #
# in this CIF. For information consult the CIF software page                 #
# http://www.iucr.org/resources/cif/software.                                #
#                                                                            #
# This file may be used for bona fide research purposes within the           #
# scientific community so long as proper attribution is given to the journal # 
# article from which it was obtained.                                        #
#                                                                            #
##############################################################################
data_global
_audit_creation_method     'form.cif (version 2.0)'
_journal_data_validation_number     ?
_journal_date_recd_electronic     2011-04-25
_journal_date_accepted     2011-04-27
_journal_name_full     'Acta Crystallographica, Section E'
_journal_year     2011
_journal_volume     67
_journal_issue      6
_journal_page_first     o1301
_journal_page_last     o1302
_journal_paper_category     QO
_journal_coeditor_code     SJ5130
_publ_contact_author_name     'Prof. Fun, Hoong-Kun'
_publ_contact_author_address
;
      X-ray Crystallography Unit
      School of Physics
      Universiti Sains Malaysia
      11800 USM, Penang
      MALAYSIA
;
_publ_contact_author_email     'hkfun@usm.my'
_publ_contact_author_fax     '604 6579150'
_publ_contact_author_phone     '604 6533652'
_publ_section_title
;
(3<i>E</i>,5<i>E</i>)-1-Acryloyl-3,5-bis(2,4-dichlorobenzylidene)piperidin-4-one
hemihydrate
;
loop_
    _publ_author_name
    _publ_author_footnote
    _publ_author_address
    'Alireza Basiri' ?
;
      School of Pharmaceutical Sciences
      Universiti Sains Malaysia
      11800 USM, Penang
      Malaysia
;
    'Vikneswaran' ?
;
      School of Pharmaceutical Sciences
      Universiti Sains Malaysia
      11800 USM, Penang
      Malaysia
;
    'Hasnah Osman'
;
      Additional correspondence author, e-mail: ohasnah@usm.my.
;
;
      School of Chemical Sciences
      Universiti Sains Malaysia
      11800 USM, Penang
      Malaysia
;
    'Madhukar Hemamalini' ?
;
      X-ray Crystallography Unit
      School of Physics
      Universiti Sains Malaysia
      11800 USM, Penang
      Malaysia
;
    'Hoong-Kun Fun'
;
      Thomson Reuters ResearcherID: A-3561-2009.
;
;
      X-ray Crystallography Unit
      School of Physics
      Universiti Sains Malaysia
      11800 USM, Penang
      Malaysia
;
data_I
_audit_creation_method     SHELXL-97
_chemical_name_systematic
;
(3<i>E</i>,5<i>E</i>)-1-Acryloyl-3,5-bis(2,4-dichlorobenzylidene)piperidin-4-one
hemihydrate
;
_chemical_name_common     ?
_chemical_formula_moiety     '2(C22 H15 Cl4 N O2),  H2 O'
_chemical_formula_sum     'C44 H32 Cl8 N2 O5'
_chemical_formula_iupac     '2C22 H15 Cl4 N O2, H2 O'
_chemical_formula_weight     952.32
_chemical_melting_point     ?
_symmetry_cell_setting     monoclinic
_symmetry_space_group_name_H-M     'C 2/c'
_symmetry_space_group_name_Hall     '-C 2yc'
loop_
    _symmetry_equiv_pos_as_xyz
    'x, y, z'
    '-x, y, -z+1/2'
    'x+1/2, y+1/2, z'
    '-x+1/2, y+1/2, -z+1/2'
    '-x, -y, -z'
    'x, -y, z-1/2'
    '-x+1/2, -y+1/2, -z'
    'x+1/2, -y+1/2, z-1/2'
_cell_length_a     27.0296(12)
_cell_length_b     11.3031(5)
_cell_length_c     18.9580(14)
_cell_angle_alpha     90.00
_cell_angle_beta     133.807(2)
_cell_angle_gamma     90.00
_cell_volume     4180.0(4)
_cell_formula_units_Z     4
_cell_measurement_reflns_used     4558
_cell_measurement_theta_min     2.95
_cell_measurement_theta_max     23.67
_cell_measurement_temperature     296(2)
_exptl_crystal_description     plate
_exptl_crystal_colour     yellow
_exptl_crystal_size_max     0.41
_exptl_crystal_size_mid     0.22
_exptl_crystal_size_min     0.09
_exptl_crystal_density_diffrn     1.513
_exptl_crystal_density_meas     ?
_exptl_crystal_density_method     'not measured'
_exptl_crystal_F_000     1944
_exptl_absorpt_coefficient_mu     0.589
_exptl_absorpt_correction_type     multi-scan
_exptl_absorpt_process_details     '(SADABS; Bruker, 2009)'
_exptl_absorpt_correction_T_min     0.7935
_exptl_absorpt_correction_T_max     0.9473
_exptl_special_details
;
;
_diffrn_ambient_temperature     296(2)
_diffrn_radiation_type     MoK\a
_diffrn_radiation_wavelength     0.71073
_diffrn_radiation_source     'fine-focus sealed tube'
_diffrn_radiation_monochromator     graphite
_diffrn_measurement_device_type
;
Bruker SMART APEXII CCD area-detector
;
_diffrn_measurement_method     '\f and \w'
_diffrn_detector_area_resol_mean     .
_diffrn_reflns_number     22264
_diffrn_reflns_av_R_equivalents     0.0353
_diffrn_reflns_av_sigmaI/netI     0.0457
_diffrn_reflns_theta_min     2.08
_diffrn_reflns_theta_max     30.10
_diffrn_reflns_theta_full     30.10
_diffrn_measured_fraction_theta_max     0.990
_diffrn_measured_fraction_theta_full     0.990
_diffrn_reflns_limit_h_min     -37
_diffrn_reflns_limit_h_max     37
_diffrn_reflns_limit_k_min     -15
_diffrn_reflns_limit_k_max     15
_diffrn_reflns_limit_l_min     -26
_diffrn_reflns_limit_l_max     26
_diffrn_standards_number     0
_diffrn_standards_interval_count     .
_diffrn_standards_interval_time     .
_diffrn_standards_decay_%     ?
_refine_special_details
;
 Refinement of F^2^ against ALL reflections.  The weighted R-factor wR and
 goodness of fit S are based on F^2^, conventional R-factors R are based
 on F, with F set to zero for negative F^2^. The threshold expression of
 F^2^ > 2\s(F^2^) is used only for calculating R-factors(gt) etc. and is
 not relevant to the choice of reflections for refinement.  R-factors based
 on F^2^ are statistically about twice as large as those based on F, and R-
 factors based on ALL data will be even larger.
;
_reflns_number_total     6084
_reflns_number_gt     3314
_reflns_threshold_expression     I>2\s(I)
_refine_ls_structure_factor_coef     Fsqd
_refine_ls_matrix_type     full
_refine_ls_R_factor_all     0.1078
_refine_ls_R_factor_gt     0.0496
_refine_ls_wR_factor_gt     0.1160
_refine_ls_wR_factor_ref     0.1398
_refine_ls_goodness_of_fit_ref     1.043
_refine_ls_restrained_S_all     1.043
_refine_ls_number_reflns     6084
_refine_ls_number_parameters     273
_refine_ls_number_restraints     0
_refine_ls_hydrogen_treatment     mixed
_refine_ls_weighting_scheme     calc
_refine_ls_weighting_details
         'calc w=1/[\s^2^(Fo^2^)+(0.0565P)^2^+1.3835P] where P=(Fo^2^+2Fc^2^)/3'
_atom_sites_solution_hydrogens     geom
_atom_sites_solution_primary     direct
_atom_sites_solution_secondary     difmap
_refine_ls_shift/su_max     ?
_refine_ls_shift/su_max_lt     0.001
_refine_ls_shift/su_mean     0.000
_refine_diff_density_max     0.315
_refine_diff_density_min     -0.296
_refine_ls_extinction_method     none
_refine_ls_extinction_coef     ?
loop_
    _atom_type_symbol
    _atom_type_description
    _atom_type_scat_dispersion_real
    _atom_type_scat_dispersion_imag
    _atom_type_scat_source
    'C' 'C' 0.0033 0.0016
                         'International Tables Vol C Tables 4.2.6.8 and 6.1.1.4'
    'H' 'H' 0.0000 0.0000
                         'International Tables Vol C Tables 4.2.6.8 and 6.1.1.4'
    'O' 'O' 0.0106 0.0060
                         'International Tables Vol C Tables 4.2.6.8 and 6.1.1.4'
    'Cl' 'Cl' 0.1484 0.1585
                         'International Tables Vol C Tables 4.2.6.8 and 6.1.1.4'
    'N' 'N' 0.0061 0.0033
                         'International Tables Vol C Tables 4.2.6.8 and 6.1.1.4'
_computing_data_collection     'APEX2 (Bruker, 2009)'
_computing_cell_refinement     'SAINT (Bruker, 2009)'
_computing_data_reduction     'SAINT (Bruker, 2009)'
_computing_structure_solution     'SHELXTL (Sheldrick, 2008)'
_computing_structure_refinement     'SHELXTL (Sheldrick, 2008)'
_computing_molecular_graphics     'SHELXTL (Sheldrick, 2008)'
_computing_publication_material
                             'SHELXTL (Sheldrick, 2008) and PLATON (Spek, 2009)'
loop_
    _atom_site_type_symbol
    _atom_site_label
    _atom_site_fract_x
    _atom_site_fract_y
    _atom_site_fract_z
    _atom_site_U_iso_or_equiv
    _atom_site_adp_type
    _atom_site_calc_flag
    _atom_site_refinement_flags
    _atom_site_occupancy
    _atom_site_symmetry_multiplicity
    _atom_site_disorder_assembly
    _atom_site_disorder_group
    Cl Cl1 0.19792(3) 0.76399(7) 0.69001(5) 0.0713(2) Uani d . 1 1 . .
    Cl Cl2 0.42591(5) 0.54693(7) 0.82870(7) 0.0917(3) Uani d . 1 1 . .
    Cl Cl3 0.03129(4) 0.56068(7) 1.19385(5) 0.0758(2) Uani d . 1 1 . .
    Cl Cl4 -0.03353(4) 0.74207(6) 0.87822(6) 0.0793(2) Uani d . 1 1 . .
    O O1 0.18932(9) 0.28214(16) 0.88038(12) 0.0674(5) Uani d . 1 1 . .
    O O1W 0.0000 0.0870(4) 0.2500 0.1570(17) Uani d S 1 2 . .
    H H1W1 -0.0368 0.1548 0.2124 0.235 Uiso d R 1 1 . .
    O O2 0.13682(9) 0.76238(14) 0.86903(13) 0.0622(5) Uani d . 1 1 . .
    C C1 0.33740(12) 0.57044(19) 0.92958(17) 0.0525(6) Uani d . 1 1 . .
    H H1A 0.3468 0.5447 0.9845 0.063 Uiso calc R 1 1 . .
    C C2 0.38244(13) 0.5423(2) 0.92100(19) 0.0599(6) Uani d . 1 1 . .
    H H2A 0.4215 0.4978 0.9691 0.072 Uiso calc R 1 1 . .
    C C3 0.36913(13) 0.5808(2) 0.84014(19) 0.0553(6) Uani d . 1 1 . .
    C C4 0.31230(12) 0.64792(19) 0.76899(17) 0.0520(6) Uani d . 1 1 . .
    H H4A 0.3040 0.6748 0.7152 0.062 Uiso calc R 1 1 . .
    C C5 0.26793(11) 0.67438(18) 0.77940(15) 0.0463(5) Uani d . 1 1 . .
    C C6 0.27789(11) 0.63624(18) 0.85892(15) 0.0432(5) Uani d . 1 1 . .
    C C7 0.23003(11) 0.66960(19) 0.86785(15) 0.0450(5) Uani d . 1 1 . .
    H H7A 0.2063 0.7399 0.8371 0.054 Uiso calc R 1 1 . .
    C C8 0.21566(11) 0.61329(18) 0.91388(14) 0.0428(5) Uani d . 1 1 . .
    C C9 0.16516(11) 0.66934(18) 0.91293(15) 0.0450(5) Uani d . 1 1 . .
    C C10 0.15150(11) 0.61138(17) 0.96889(14) 0.0415(5) Uani d . 1 1 . .
    C C11 0.18741(13) 0.49604(19) 1.02007(17) 0.0514(6) Uani d . 1 1 . .
    H H11A 0.2303 0.5116 1.0866 0.062 Uiso calc R 1 1 . .
    H H11B 0.1589 0.4479 1.0226 0.062 Uiso calc R 1 1 . .
    N N12 0.20085(11) 0.43276(15) 0.96822(15) 0.0519(5) Uani d . 1 1 . .
    C C13 0.24670(13) 0.4960(2) 0.96662(18) 0.0544(6) Uani d . 1 1 . .
    H H13A 0.2556 0.4483 0.9339 0.065 Uiso calc R 1 1 . .
    H H13B 0.2900 0.5100 1.0331 0.065 Uiso calc R 1 1 . .
    C C14 0.10773(11) 0.66486(18) 0.96949(15) 0.0435(5) Uani d . 1 1 . .
    H H14A 0.0858 0.7311 0.9294 0.052 Uiso calc R 1 1 . .
    C C15 0.08921(11) 0.63488(17) 1.02373(15) 0.0412(5) Uani d . 1 1 . .
    C C16 0.02599(12) 0.66960(18) 0.98959(16) 0.0485(5) Uani d . 1 1 . .
    C C17 0.00789(12) 0.64771(19) 1.04118(18) 0.0525(6) Uani d . 1 1 . .
    H H17A -0.0346 0.6715 1.0165 0.063 Uiso calc R 1 1 . .
    C C18 0.05393(12) 0.5901(2) 1.12973(17) 0.0505(6) Uani d . 1 1 . .
    C C19 0.11714(12) 0.5554(2) 1.16688(16) 0.0513(6) Uani d . 1 1 . .
    H H19A 0.1481 0.5171 1.2269 0.062 Uiso calc R 1 1 . .
    C C20 0.13390(11) 0.57787(19) 1.11453(15) 0.0462(5) Uani d . 1 1 . .
    H H20A 0.1767 0.5543 1.1404 0.055 Uiso calc R 1 1 . .
    C C21 0.17589(12) 0.3248(2) 0.92493(16) 0.0501(6) Uani d . 1 1 . .
    C C22 0.13274(16) 0.2603(2) 0.9335(2) 0.0657(7) Uani d . 1 1 . .
    H H22A 0.1364 0.2797 0.9847 0.079 Uiso calc R 1 1 . .
    C C23 0.09076(18) 0.1794(3) 0.8743(2) 0.0836(9) Uani d . 1 1 . .
    H H23A 0.0609(16) 0.130(3) 0.877(2) 0.100 Uiso d . 1 1 . .
    H H23B 0.0891(17) 0.161(3) 0.826(2) 0.100 Uiso d . 1 1 . .
loop_
    _atom_site_aniso_label
    _atom_site_aniso_U_11
    _atom_site_aniso_U_22
    _atom_site_aniso_U_33
    _atom_site_aniso_U_12
    _atom_site_aniso_U_13
    _atom_site_aniso_U_23
    Cl1 0.0626(4) 0.0989(5) 0.0619(4) 0.0183(3) 0.0467(3) 0.0281(3)
    Cl2 0.1113(7) 0.0861(5) 0.1412(7) 0.0305(4) 0.1113(6) 0.0297(5)
    Cl3 0.0849(5) 0.1020(6) 0.0794(4) -0.0122(4) 0.0715(4) -0.0143(4)
    Cl4 0.0618(4) 0.0870(5) 0.0905(5) 0.0289(4) 0.0533(4) 0.0392(4)
    O1 0.0783(13) 0.0780(12) 0.0699(11) 0.0054(9) 0.0603(11) -0.0090(9)
    O1W 0.191(5) 0.105(3) 0.240(5) 0.000 0.174(4) 0.000
    O2 0.0806(12) 0.0583(10) 0.0728(11) 0.0209(8) 0.0626(10) 0.0227(8)
    C1 0.0539(14) 0.0573(13) 0.0553(13) -0.0014(11) 0.0412(12) 0.0075(11)
    C2 0.0550(15) 0.0579(14) 0.0759(16) 0.0061(11) 0.0487(14) 0.0129(12)
    C3 0.0637(16) 0.0483(12) 0.0806(16) -0.0016(11) 0.0600(14) 0.0012(11)
    C4 0.0634(15) 0.0525(13) 0.0579(13) -0.0086(11) 0.0486(13) -0.0030(10)
    C5 0.0488(13) 0.0467(12) 0.0504(12) -0.0060(10) 0.0371(11) -0.0010(9)
    C6 0.0466(12) 0.0445(11) 0.0462(11) -0.0090(9) 0.0350(10) -0.0035(9)
    C7 0.0480(13) 0.0474(12) 0.0449(11) -0.0027(9) 0.0342(10) -0.0013(9)
    C8 0.0459(12) 0.0464(11) 0.0419(10) -0.0002(9) 0.0325(10) -0.0002(9)
    C9 0.0515(13) 0.0463(12) 0.0438(11) 0.0006(10) 0.0355(11) -0.0005(9)
    C10 0.0484(12) 0.0411(10) 0.0425(10) 0.0012(9) 0.0344(10) -0.0005(8)
    C11 0.0719(16) 0.0474(12) 0.0601(13) 0.0108(11) 0.0551(13) 0.0074(10)
    N12 0.0748(13) 0.0409(9) 0.0746(12) 0.0072(9) 0.0647(12) 0.0057(9)
    C13 0.0651(15) 0.0558(13) 0.0671(14) 0.0107(11) 0.0551(13) 0.0123(11)
    C14 0.0479(12) 0.0405(11) 0.0455(11) -0.0005(9) 0.0336(10) -0.0002(8)
    C15 0.0440(12) 0.0374(10) 0.0497(11) -0.0017(9) 0.0352(10) -0.0052(9)
    C16 0.0528(14) 0.0399(11) 0.0594(13) 0.0044(10) 0.0413(12) 0.0018(9)
    C17 0.0520(14) 0.0522(13) 0.0685(15) -0.0018(11) 0.0474(13) -0.0081(11)
    C18 0.0591(15) 0.0528(12) 0.0588(13) -0.0081(11) 0.0480(12) -0.0135(11)
    C19 0.0584(15) 0.0586(14) 0.0477(12) 0.0013(11) 0.0407(12) -0.0025(10)
    C20 0.0441(12) 0.0536(12) 0.0473(11) 0.0023(10) 0.0340(10) -0.0051(9)
    C21 0.0583(14) 0.0524(13) 0.0517(12) 0.0147(11) 0.0427(12) 0.0103(10)
    C22 0.088(2) 0.0556(14) 0.0835(18) -0.0039(14) 0.0704(17) -0.0055(13)
    C23 0.083(2) 0.086(2) 0.083(2) -0.0061(18) 0.058(2) 0.0030(18)
_geom_special_details
;
 All s.u.'s (except the s.u. in the dihedral angle between two l.s. planes)
 are estimated using the full covariance matrix.  The cell s.u.'s are taken
 into account individually in the estimation of s.u.'s in distances, angles
 and torsion angles; correlations between s.u.'s in cell parameters are only
 used when they are defined by crystal symmetry.  An approximate (isotropic)
 treatment of cell s.u.'s is used for estimating s.u.'s involving l.s. planes.
;
loop_
    _geom_bond_atom_site_label_1
    _geom_bond_atom_site_label_2
    _geom_bond_site_symmetry_2
    _geom_bond_distance
    _geom_bond_publ_flag
    Cl1 C5 . 1.743(2) ?
    Cl2 C3 . 1.735(3) ?
    Cl3 C18 . 1.730(2) ?
    Cl4 C16 . 1.736(2) ?
    O1 C21 . 1.226(3) ?
    O1W H1W1 . 1.0501 ?
    O2 C9 . 1.226(2) ?
    C1 C2 . 1.373(3) ?
    C1 C6 . 1.397(3) ?
    C1 H1A . 0.9300 ?
    C2 C3 . 1.380(3) ?
    C2 H2A . 0.9300 ?
    C3 C4 . 1.373(3) ?
    C4 C5 . 1.376(3) ?
    C4 H4A . 0.9300 ?
    C5 C6 . 1.403(3) ?
    C6 C7 . 1.466(3) ?
    C7 C8 . 1.337(3) ?
    C7 H7A . 0.9300 ?
    C8 C9 . 1.494(3) ?
    C8 C13 . 1.516(3) ?
    C9 C10 . 1.494(3) ?
    C10 C14 . 1.336(3) ?
    C10 C11 . 1.510(3) ?
    C11 N12 . 1.451(3) ?
    C11 H11A . 0.9700 ?
    C11 H11B . 0.9700 ?
    N12 C21 . 1.360(3) ?
    N12 C13 . 1.449(3) ?
    C13 H13A . 0.9700 ?
    C13 H13B . 0.9700 ?
    C14 C15 . 1.461(3) ?
    C14 H14A . 0.9300 ?
    C15 C20 . 1.400(3) ?
    C15 C16 . 1.401(3) ?
    C16 C17 . 1.385(3) ?
    C17 C18 . 1.378(3) ?
    C17 H17A . 0.9300 ?
    C18 C19 . 1.380(3) ?
    C19 C20 . 1.370(3) ?
    C19 H19A . 0.9300 ?
    C20 H20A . 0.9300 ?
    C21 C22 . 1.477(4) ?
    C22 C23 . 1.273(4) ?
    C22 H22A . 0.9300 ?
    C23 H23A . 1.01(3) ?
    C23 H23B . 0.90(3) ?
loop_
    _geom_angle_atom_site_label_1
    _geom_angle_atom_site_label_2
    _geom_angle_atom_site_label_3
    _geom_angle_site_symmetry_1
    _geom_angle_site_symmetry_3
    _geom_angle
    _geom_angle_publ_flag
    C2 C1 C6 . . 122.4(2) ?
    C2 C1 H1A . . 118.8 ?
    C6 C1 H1A . . 118.8 ?
    C1 C2 C3 . . 119.2(2) ?
    C1 C2 H2A . . 120.4 ?
    C3 C2 H2A . . 120.4 ?
    C4 C3 C2 . . 121.3(2) ?
    C4 C3 Cl2 . . 118.93(19) ?
    C2 C3 Cl2 . . 119.8(2) ?
    C3 C4 C5 . . 118.2(2) ?
    C3 C4 H4A . . 120.9 ?
    C5 C4 H4A . . 120.9 ?
    C4 C5 C6 . . 123.3(2) ?
    C4 C5 Cl1 . . 117.01(17) ?
    C6 C5 Cl1 . . 119.65(17) ?
    C1 C6 C5 . . 115.5(2) ?
    C1 C6 C7 . . 123.27(19) ?
    C5 C6 C7 . . 121.13(19) ?
    C8 C7 C6 . . 129.2(2) ?
    C8 C7 H7A . . 115.4 ?
    C6 C7 H7A . . 115.4 ?
    C7 C8 C9 . . 117.79(19) ?
    C7 C8 C13 . . 124.7(2) ?
    C9 C8 C13 . . 117.56(18) ?
    O2 C9 C8 . . 120.56(19) ?
    O2 C9 C10 . . 120.8(2) ?
    C8 C9 C10 . . 118.57(18) ?
    C14 C10 C9 . . 117.60(18) ?
    C14 C10 C11 . . 124.36(19) ?
    C9 C10 C11 . . 118.04(19) ?
    N12 C11 C10 . . 109.96(17) ?
    N12 C11 H11A . . 109.7 ?
    C10 C11 H11A . . 109.7 ?
    N12 C11 H11B . . 109.7 ?
    C10 C11 H11B . . 109.7 ?
    H11A C11 H11B . . 108.2 ?
    C21 N12 C13 . . 120.28(19) ?
    C21 N12 C11 . . 126.8(2) ?
    C13 N12 C11 . . 112.94(19) ?
    N12 C13 C8 . . 110.76(19) ?
    N12 C13 H13A . . 109.5 ?
    C8 C13 H13A . . 109.5 ?
    N12 C13 H13B . . 109.5 ?
    C8 C13 H13B . . 109.5 ?
    H13A C13 H13B . . 108.1 ?
    C10 C14 C15 . . 129.64(19) ?
    C10 C14 H14A . . 115.2 ?
    C15 C14 H14A . . 115.2 ?
    C20 C15 C16 . . 115.8(2) ?
    C20 C15 C14 . . 123.2(2) ?
    C16 C15 C14 . . 120.84(19) ?
    C17 C16 C15 . . 122.5(2) ?
    C17 C16 Cl4 . . 117.38(18) ?
    C15 C16 Cl4 . . 120.08(17) ?
    C18 C17 C16 . . 118.8(2) ?
    C18 C17 H17A . . 120.6 ?
    C16 C17 H17A . . 120.6 ?
    C17 C18 C19 . . 120.7(2) ?
    C17 C18 Cl3 . . 119.11(19) ?
    C19 C18 Cl3 . . 120.14(18) ?
    C20 C19 C18 . . 119.4(2) ?
    C20 C19 H19A . . 120.3 ?
    C18 C19 H19A . . 120.3 ?
    C19 C20 C15 . . 122.6(2) ?
    C19 C20 H20A . . 118.7 ?
    C15 C20 H20A . . 118.7 ?
    O1 C21 N12 . . 120.6(2) ?
    O1 C21 C22 . . 121.0(2) ?
    N12 C21 C22 . . 118.4(2) ?
    C23 C22 C21 . . 123.1(3) ?
    C23 C22 H22A . . 118.4 ?
    C21 C22 H22A . . 118.4 ?
    C22 C23 H23A . . 127.5(18) ?
    C22 C23 H23B . . 117(2) ?
    H23A C23 H23B . . 116(3) ?
loop_
    _geom_torsion_atom_site_label_1
    _geom_torsion_atom_site_label_2
    _geom_torsion_atom_site_label_3
    _geom_torsion_atom_site_label_4
    _geom_torsion_site_symmetry_1
    _geom_torsion_site_symmetry_2
    _geom_torsion_site_symmetry_3
    _geom_torsion_site_symmetry_4
    _geom_torsion
    _geom_torsion_publ_flag
    C6 C1 C2 C3 . . . . 0.5(4) ?
    C1 C2 C3 C4 . . . . 0.9(4) ?
    C1 C2 C3 Cl2 . . . . 179.49(18) ?
    C2 C3 C4 C5 . . . . -1.2(3) ?
    Cl2 C3 C4 C5 . . . . -179.73(17) ?
    C3 C4 C5 C6 . . . . 0.0(3) ?
    C3 C4 C5 Cl1 . . . . 177.85(17) ?
    C2 C1 C6 C5 . . . . -1.5(3) ?
    C2 C1 C6 C7 . . . . -178.5(2) ?
    C4 C5 C6 C1 . . . . 1.3(3) ?
    Cl1 C5 C6 C1 . . . . -176.51(16) ?
    C4 C5 C6 C7 . . . . 178.3(2) ?
    Cl1 C5 C6 C7 . . . . 0.5(3) ?
    C1 C6 C7 C8 . . . . -29.5(3) ?
    C5 C6 C7 C8 . . . . 153.7(2) ?
    C6 C7 C8 C9 . . . . 178.76(19) ?
    C6 C7 C8 C13 . . . . -1.6(4) ?
    C7 C8 C9 O2 . . . . 1.8(3) ?
    C13 C8 C9 O2 . . . . -177.8(2) ?
    C7 C8 C9 C10 . . . . -176.47(19) ?
    C13 C8 C9 C10 . . . . 3.9(3) ?
    O2 C9 C10 C14 . . . . -0.3(3) ?
    C8 C9 C10 C14 . . . . 178.02(19) ?
    O2 C9 C10 C11 . . . . 179.2(2) ?
    C8 C9 C10 C11 . . . . -2.5(3) ?
    C14 C10 C11 N12 . . . . 150.5(2) ?
    C9 C10 C11 N12 . . . . -28.9(3) ?
    C10 C11 N12 C21 . . . . -117.9(2) ?
    C10 C11 N12 C13 . . . . 62.9(2) ?
    C21 N12 C13 C8 . . . . 118.9(2) ?
    C11 N12 C13 C8 . . . . -61.9(2) ?
    C7 C8 C13 N12 . . . . -153.1(2) ?
    C9 C8 C13 N12 . . . . 26.5(3) ?
    C9 C10 C14 C15 . . . . -174.22(19) ?
    C11 C10 C14 C15 . . . . 6.4(4) ?
    C10 C14 C15 C20 . . . . 29.1(3) ?
    C10 C14 C15 C16 . . . . -155.2(2) ?
    C20 C15 C16 C17 . . . . -0.9(3) ?
    C14 C15 C16 C17 . . . . -176.90(19) ?
    C20 C15 C16 Cl4 . . . . 179.54(15) ?
    C14 C15 C16 Cl4 . . . . 3.6(3) ?
    C15 C16 C17 C18 . . . . 0.3(3) ?
    Cl4 C16 C17 C18 . . . . 179.86(16) ?
    C16 C17 C18 C19 . . . . 0.4(3) ?
    C16 C17 C18 Cl3 . . . . -179.14(16) ?
    C17 C18 C19 C20 . . . . -0.5(3) ?
    Cl3 C18 C19 C20 . . . . 179.05(17) ?
    C18 C19 C20 C15 . . . . -0.2(3) ?
    C16 C15 C20 C19 . . . . 0.9(3) ?
    C14 C15 C20 C19 . . . . 176.7(2) ?
    C13 N12 C21 O1 . . . . -3.3(3) ?
    C11 N12 C21 O1 . . . . 177.6(2) ?
    C13 N12 C21 C22 . . . . 176.3(2) ?
    C11 N12 C21 C22 . . . . -2.8(3) ?
    O1 C21 C22 C23 . . . . -22.3(4) ?
    N12 C21 C22 C23 . . . . 158.1(3) ?
loop_
    _geom_hbond_atom_site_label_D
    _geom_hbond_atom_site_label_H
    _geom_hbond_atom_site_label_A
    _geom_hbond_site_symmetry_A
    _geom_hbond_distance_DH
    _geom_hbond_distance_HA
    _geom_hbond_distance_DA
    _geom_hbond_angle_DHA
    _geom_hbond_publ_flag
    O1W H1W1 O2 5_566 1.05 2.19 3.180(3) 157 yes
    C4 H4A O1 4_556 0.93 2.29 3.186(3) 162 yes
