# Supplementary material for: (3E,5E)-1-Acryloyl-3,5-bis­(2,4-dichloro­benzyl­idene)piperidin-4-one hemihydrate
Source: Acta Crystallogr Sect E Struct Rep Online. 2011 May 7;67(Pt 6):o1301–2. doi: 10.1107/S1600536811016023 (PMC3120482; doi:10.1107/S1600536811016023)
Supplement: Supplementary file 2 [file e-67-o1301-Isup2.hkl]

#
# h,k,l, Fc-squared, Fo-squared, sigma(Fo-squared) and status flag
#
data_I
_shelx_title ' pcl2dbm in C2/c  (100K)'
_shelx_refln_list_code          4
_shelx_F_calc_maximum      524.72
_exptl_crystal_F_000      1944.00
_reflns_d_resolution_high  0.7087
 
loop_
 _symmetry_equiv_pos_as_xyz
 'x, y, z'
 '-x, y, -z+1/2'
 'x+1/2, y+1/2, z'
 '-x+1/2, y+1/2, -z+1/2'
 '-x, -y, -z'
 'x, -y, z-1/2'
 '-x+1/2, -y+1/2, -z'
 'x+1/2, -y+1/2, z-1/2'
 
_cell_length_a    27.0296
_cell_length_b    11.3031
_cell_length_c    18.9580
_cell_angle_alpha  90.000
_cell_angle_beta  133.807
_cell_angle_gamma  90.000
 
_shelx_F_squared_multiplier     1.000
 
loop_
 _refln_index_h
 _refln_index_k
 _refln_index_l
 _refln_F_squared_calc
 _refln_F_squared_meas
 _refln_F_squared_sigma
 _refln_observed_status
   2   0   0     4752.63     5977.09     91.91 o
   4   0   0      542.87      401.77     17.83 o
   6   0   0    13044.71    12754.97    157.53 o
   8   0   0     4052.40     3666.47     61.61 o
  10   0   0     1092.79     1247.89     35.10 o
  12   0   0     8841.60     8468.07    126.02 o
  14   0   0     1435.28     1445.80     46.26 o
  16   0   0      448.99      365.38     30.77 o
  18   0   0     2698.78     2744.94     91.07 o
  20   0   0      278.07      269.34     48.62 o
  22   0   0        3.02       69.73     77.61 o
  24   0   0        0.56      -16.33     77.69 o
  26   0   0       99.02       40.56     95.62 o
   1   1   0    18238.68    19606.56    198.33 o
   3   1   0        2.86       41.61      4.58 o
   5   1   0    31280.15    32958.29    266.66 o
   7   1   0     3906.96     3815.26     43.89 o
   9   1   0        1.24       11.94      5.93 o
  11   1   0     1420.28     1290.53     27.65 o
  13   1   0     4369.73     4511.11     58.85 o
  15   1   0     1153.13     1430.30     33.63 o
  17   1   0      329.90      483.27     33.65 o
  19   1   0        0.01      -13.26     21.78 o
  21   1   0       69.89       75.03     50.64 o
  23   1   0        0.02       43.27     56.41 o
  25   1   0        6.47      -58.92     58.92 o
  27   1   0        0.01      -10.47     69.46 o
   0   2   0     6689.39     7279.27     86.80 o
   2   2   0     7859.59     7866.95     56.53 o
   4   2   0     3187.31     4133.03     37.49 o
   6   2   0    16194.87    17372.09    148.20 o
   8   2   0     1642.23     1542.85     29.10 o
  10   2   0     2991.71     3234.20     44.54 o
  12   2   0     3083.06     2700.33     39.16 o
  14   2   0      584.27      512.74     21.15 o
  16   2   0      416.72      448.57     29.88 o
  18   2   0      666.21      766.09     40.17 o
  20   2   0       55.60       37.19     30.94 o
  22   2   0       63.39       24.42     52.70 o
  24   2   0       42.28       75.22     63.70 o
  26   2   0       40.02       54.62     70.49 o
   1   3   0    19681.16    22090.73    141.11 o
   3   3   0      340.26      368.23     11.14 o
   5   3   0     5253.95     5326.50     46.20 o
   7   3   0     1541.68     1794.91     27.76 o
   9   3   0      704.77      713.81     21.38 o
  11   3   0     1175.66     1127.30     27.61 o
  13   3   0      879.40      795.68     31.93 o
  15   3   0      301.47      371.22     20.65 o
  17   3   0       71.56      106.45     27.26 o
  19   3   0      113.49      131.31     32.26 o
  21   3   0      108.43      129.25     57.40 o
  23   3   0       45.01       61.27     58.87 o
  25   3   0        2.94       34.16     91.11 o
  27   3   0        1.03       44.85    106.50 o
   0   4   0     8397.89     7652.30    280.61 o
   2   4   0      310.38      278.05      9.99 o
   4   4   0      104.62      128.63      7.35 o
   6   4   0      457.49      547.12     13.27 o
   8   4   0     2044.54     2108.70     33.09 o
  10   4   0        4.98        1.41      8.40 o
  12   4   0     3307.11     3251.85     83.61 o
  14   4   0     1861.58     1859.48     40.52 o
  16   4   0      619.19      641.93     31.68 o
  18   4   0     3194.63     3206.60    110.28 o
  20   4   0       22.65       -1.83     38.33 o
  22   4   0      169.69      184.26     56.93 o
  24   4   0       34.39       34.29     55.75 o
  26   4   0       54.54       89.15    104.37 o
   1   5   0      128.07      220.74     10.29 o
   3   5   0       56.77       49.36      7.29 o
   5   5   0     1568.92     1499.44     20.66 o
   7   5   0     1096.85     1089.10     19.62 o
   9   5   0     1603.11     1581.95     26.98 o
  11   5   0      184.68      240.37     14.67 o
  13   5   0      435.68      353.65     28.40 o
  15   5   0      614.13      627.66     31.66 o
  17   5   0     1074.50     1029.08     86.27 o
  19   5   0       46.26       33.83     26.13 o
  21   5   0        2.22       77.82     42.95 o
  23   5   0       23.26        8.67     35.91 o
  25   5   0        0.99      -40.36     86.95 o
   0   6   0    10457.33     9904.99    109.60 o
   2   6   0     6184.48     6128.09     52.94 o
   4   6   0     1280.02     1485.62     23.52 o
   6   6   0     6160.25     6249.33     52.09 o
   8   6   0      380.52      420.55     16.21 o
  10   6   0     1094.71     1047.59     31.39 o
  12   6   0     9588.42     9169.53     90.40 o
  14   6   0      310.86      376.58     27.21 o
  16   6   0        7.83       20.87     17.84 o
  18   6   0     1203.51     1326.06     86.44 o
  20   6   0       14.76      -18.52     18.52 o
  22   6   0       92.56       71.71     42.99 o
  24   6   0       39.78      150.51     98.70 o
   1   7   0       30.05       25.34     10.02 o
   3   7   0      333.47      376.13     16.58 o
   5   7   0      492.68      496.16     21.14 o
   7   7   0      269.92      285.49     14.84 o
   9   7   0      113.60      133.37     16.89 o
  11   7   0     1318.51     1443.84     37.00 o
  13   7   0     1765.69     1825.24     42.74 o
  15   7   0      141.54      252.86     23.93 o
  17   7   0        1.01       22.17     26.12 o
  19   7   0       67.13       82.16     39.44 o
  21   7   0       11.31      196.89     95.40 o
  23   7   0       60.78       -6.10     30.14 o
   0   8   0      224.55      217.24     22.87 o
   2   8   0     1207.09     1206.31     30.47 o
   4   8   0      451.49      506.93     20.26 o
   6   8   0      254.84      277.25     18.20 o
   8   8   0        0.27      -12.94     14.28 o
  10   8   0      274.21      292.51     22.47 o
  12   8   0      110.80      116.70     22.40 o
  14   8   0       12.07       11.73     17.81 o
  16   8   0       31.01       32.50     23.84 o
  18   8   0      477.22      521.17     64.67 o
  20   8   0      107.80      108.05     45.10 o
  22   8   0       36.82       -8.59     38.53 o
   1   9   0       13.59       14.04     12.08 o
   3   9   0      103.14      111.10     17.11 o
   5   9   0      773.79      847.58     29.99 o
   7   9   0      906.92     1015.08     39.81 o
   9   9   0      699.97      798.86     32.40 o
  11   9   0       33.35       20.55     20.10 o
  13   9   0      280.62      247.36     28.81 o
  15   9   0       27.05       42.98     23.31 o
  17   9   0       31.04       90.74     42.70 o
  19   9   0        0.00      -18.17     37.14 o
  21   9   0       76.66       79.12     40.52 o
   0  10   0     5854.69     5890.89     95.63 o
   2  10   0     1122.19     1104.64     33.49 o
   4  10   0        6.86        0.19     14.99 o
   6  10   0        4.39       -5.51     15.11 o
   8  10   0        0.56        6.83     19.77 o
  10  10   0      320.14      199.92     26.41 o
  12  10   0      147.09      194.02     28.24 o
  14  10   0       91.57      114.69     27.21 o
  16  10   0       14.84       -0.26     31.23 o
  18  10   0       59.72       70.63     63.55 o
  20  10   0      136.54       74.19     98.49 o
   1  11   0       74.16       15.33     18.84 o
   3  11   0      719.73      754.05     34.05 o
   5  11   0      211.31      175.28     26.32 o
   7  11   0      155.59      131.93     25.19 o
   9  11   0       45.38       57.07     36.36 o
  11  11   0        7.83       11.01     22.19 o
  13  11   0       17.64       -7.95     25.63 o
  15  11   0       59.24       64.67     33.31 o
  17  11   0       15.48       30.60     41.29 o
  19  11   0        0.60       64.18    103.35 o
   0  12   0     1595.23     1540.44    100.92 o
   2  12   0       52.25      100.95     26.86 o
   4  12   0       75.77       18.25     24.90 o
   6  12   0      435.91      547.93     42.13 o
   8  12   0      108.74      174.14     38.89 o
  10  12   0       71.66       35.11     24.73 o
  12  12   0       36.09       56.02     26.87 o
  14  12   0      242.99      303.39     43.92 o
  16  12   0       31.61       14.67     41.03 o
  18  12   0       40.85      -92.36     92.36 o
   1  13   0      183.01      124.65     24.20 o
   3  13   0      142.95      171.81     32.53 o
   5  13   0       43.95       23.65     26.69 o
   7  13   0       25.05       72.39     28.56 o
   9  13   0        8.72       21.54     28.20 o
  11  13   0       23.80      -11.78     41.50 o
  13  13   0       44.74      109.47     59.25 o
  15  13   0        0.65      -51.47     60.66 o
   0  14   0        6.03      -40.31     55.36 o
   2  14   0       17.83       25.73     26.67 o
   4  14   0        8.60       20.47     28.90 o
   6  14   0        2.19       19.43     27.25 o
   8  14   0       21.37       12.62     90.80 o
  10  14   0       39.11       12.28     36.64 o
  12  14   0        0.64      -10.01     77.13 o
   1  15   0        8.27      -16.91     16.91 o
   3  15   0        1.73        9.44     34.86 o
   5  15   0        9.57      -43.52     43.52 o
 -27   1   1        5.53       47.02     70.32 o
 -25   1   1      242.57      270.62     74.42 o
 -23   1   1        0.40      -17.72     51.14 o
 -21   1   1       94.74      102.08     50.84 o
 -19   1   1     1945.71     2053.02     56.51 o
 -17   1   1     3999.37     4171.45    129.49 o
 -15   1   1     2670.83     2609.43     42.03 o
 -13   1   1     2339.24     2051.29     34.24 o
 -11   1   1     5048.63     4608.46     52.91 o
  -9   1   1     5663.46     6377.47     59.70 o
  -7   1   1    11637.18    11255.34    114.98 o
  -5   1   1     7486.03     7521.89     57.30 o
  -3   1   1     9519.55     9375.25     68.99 o
  -1   1   1     1814.18     1488.18     21.66 o
   1   1   1     9266.93     9989.27     84.35 o
   3   1   1     1797.63     2280.13     29.62 o
   5   1   1    12012.83    12054.00    143.04 o
   7   1   1    12581.97    13112.43    120.62 o
   9   1   1     1940.29     1990.64     31.12 o
  11   1   1      330.05      352.04     18.19 o
  13   1   1      934.39      864.39     27.18 o
  15   1   1      689.63      638.43     27.21 o
  17   1   1      259.36      330.81     30.56 o
  19   1   1      291.17      265.50     31.29 o
  21   1   1       43.51       49.68     51.29 o
  23   1   1      209.56      135.64     63.63 o
  25   1   1       18.84       14.63     62.71 o
 -28   2   1        3.81       77.66    110.08 o
 -26   2   1       48.95       73.48     66.73 o
 -24   2   1        0.57       -0.01     68.87 o
 -22   2   1      227.06      206.01     63.30 o
 -20   2   1       50.62       62.50     44.39 o
 -18   2   1       47.17       52.69     24.68 o
 -16   2   1        7.84       -3.20     12.99 o
 -14   2   1     5719.89     5872.95     64.30 o
 -12   2   1     2891.69     2853.19     41.68 o
 -10   2   1     2414.47     2396.50     35.12 o
  -8   2   1      431.41      343.84     11.28 o
  -6   2   1    18373.39    18192.67    138.94 o
  -4   2   1     5302.53     6446.80     49.12 o
  -2   2   1     8911.58     8464.58     65.74 o
   0   2   1     5425.29     6234.50     57.03 o
   2   2   1    52466.48    53122.13    362.67 o
   4   2   1    18908.86    18619.30    139.56 o
   6   2   1     6871.02     6988.11     76.51 o
   8   2   1      479.34      543.30     18.53 o
  10   2   1     2410.63     2651.86     41.75 o
  12   2   1      259.58      224.34     15.57 o
  14   2   1      212.15      224.40     18.51 o
  16   2   1      267.84      300.92     29.38 o
  18   2   1      800.60      904.25     49.88 o
  20   2   1      157.97      117.98     35.95 o
  22   2   1        3.78      -32.97     52.48 o
  24   2   1       34.68       44.35     66.18 o
  26   2   1       17.66        0.94     72.51 o
 -27   3   1        0.09      -29.03     91.09 o
 -25   3   1      141.31      244.63    111.37 o
 -23   3   1       18.52        2.24     50.88 o
 -21   3   1       30.60      -29.17     82.52 o
 -19   3   1      421.38      416.11     51.24 o
 -17   3   1      968.69      892.31     39.80 o
 -15   3   1       13.13        2.73     10.45 o
 -13   3   1     5465.18     5770.67     69.36 o
 -11   3   1    10634.58    10367.19     95.63 o
  -9   3   1     7114.32     6702.06     63.53 o
  -7   3   1    16420.05    15098.93    109.06 o
  -5   3   1       83.52      140.83      8.27 o
  -3   3   1    36637.66    37017.33    229.00 o
  -1   3   1    11280.19    12011.18     84.86 o
   1   3   1   264867.53   262721.94   2127.21 o
   3   3   1    15692.70    14934.00    107.64 o
   5   3   1     3846.51     3769.77     37.67 o
   7   3   1     1727.26     1654.35     28.36 o
   9   3   1      601.23      718.39     29.56 o
  11   3   1      241.83      265.78     17.32 o
  13   3   1     3738.57     3753.16     57.71 o
  15   3   1      242.49      233.93     19.82 o
  17   3   1      843.70      917.32     50.30 o
  19   3   1      530.49      614.63     44.54 o
  21   3   1      106.62       90.09     35.61 o
  23   3   1      108.50      247.49     74.17 o
  25   3   1       20.13       34.52     98.35 o
 -26   4   1      112.56       47.26     44.53 o
 -24   4   1      207.66       97.71     88.57 o
 -22   4   1      241.23      405.29    105.64 o
 -20   4   1      173.55      142.25     48.92 o
 -18   4   1       49.29       34.87     25.57 o
 -16   4   1      379.55      488.27     27.13 o
 -14   4   1      580.21      635.81     24.82 o
 -12   4   1      340.04      398.50     18.41 o
 -10   4   1     2759.06     2760.50     33.87 o
  -8   4   1        4.22        5.26      6.09 o
  -6   4   1        0.65        2.21      5.04 o
  -4   4   1    14592.16    14810.20    101.79 o
  -2   4   1    13895.80    13413.99     88.90 o
   0   4   1     7900.89     7690.68     60.94 o
   2   4   1      397.45      523.92     15.69 o
   4   4   1     6470.20     6457.13     56.75 o
   6   4   1       96.69       65.95      8.16 o
   8   4   1     8882.94     8315.51     76.96 o
  10   4   1      210.56      203.09     15.30 o
  12   4   1     1626.60     1495.38     36.17 o
  14   4   1     4149.32     4168.62     83.36 o
  16   4   1      761.24      966.56     43.10 o
  18   4   1        3.20       24.44     19.56 o
  20   4   1      412.99      476.16     38.73 o
  22   4   1       57.52       56.95     84.66 o
  24   4   1       10.87       72.81    103.35 o
 -27   5   1        1.29       37.61     98.11 o
 -25   5   1       40.46       77.72     48.39 o
 -23   5   1       21.97       28.24     37.81 o
 -21   5   1      359.88      425.59    105.64 o
 -19   5   1      161.57      224.27     42.26 o
 -17   5   1       32.92       26.11     23.83 o
 -15   5   1      225.86      271.57     20.57 o
 -13   5   1     2947.28     2940.44     42.86 o
 -11   5   1     1506.09     1502.47     27.40 o
  -9   5   1      623.12      678.66     21.15 o
  -7   5   1     5186.45     5405.09     46.61 o
  -5   5   1     3270.22     3394.12     31.97 o
  -3   5   1     1508.91     1741.68     23.23 o
  -1   5   1    15226.89    15747.16    109.55 o
   1   5   1       81.86      169.66      9.43 o
   3   5   1    10150.98    10383.08     78.86 o
   5   5   1    21654.77    22341.18    154.60 o
   7   5   1      637.80      638.47     18.61 o
   9   5   1      388.93      440.58     19.08 o
  11   5   1     4074.48     4097.83     55.41 o
  13   5   1        0.36       11.55     14.14 o
  15   5   1      475.37      459.18     37.42 o
  17   5   1      472.96      519.00     38.29 o
  19   5   1      231.87      287.21     36.51 o
  21   5   1      183.35      135.66     43.35 o
  23   5   1        3.55      -82.44     82.44 o
  25   5   1       21.07       -5.50     87.51 o
 -26   6   1        1.56      -86.21     86.21 o
 -24   6   1        8.43       29.51     75.86 o
 -22   6   1       18.02       20.65     40.80 o
 -20   6   1        0.09       19.42     23.73 o
 -18   6   1      163.52      243.26     32.55 o
 -16   6   1        5.82       26.05     17.66 o
 -14   6   1       41.17       41.63     15.08 o
 -12   6   1     3546.07     3443.38     56.11 o
 -10   6   1        1.54        4.33      8.75 o
  -8   6   1       50.85       53.42      8.44 o
  -6   6   1     4949.65     4706.31     41.75 o
  -4   6   1      443.64      355.62     13.37 o
  -2   6   1      692.94      848.77     24.99 o
   0   6   1     2414.26     2520.00     31.78 o
   2   6   1    25276.22    27039.93    173.94 o
   4   6   1     1384.17     1505.47     23.94 o
   6   6   1     3495.89     3273.27     40.90 o
   8   6   1        1.13        8.63      9.62 o
  10   6   1     1490.61     1396.29     30.79 o
  12   6   1      741.18      735.08     26.39 o
  14   6   1       35.05       47.76     14.58 o
  16   6   1       48.04       21.38     20.61 o
  18   6   1        0.41        5.00     24.99 o
  20   6   1        3.68       58.48     42.27 o
  22   6   1       23.97      151.89    101.59 o
  24   6   1       13.16      188.58    113.81 o
 -25   7   1      375.46      498.14     66.93 o
 -23   7   1       33.57       92.94     50.00 o
 -21   7   1        4.40      -32.93     32.93 o
 -19   7   1      388.97      414.73     64.29 o
 -17   7   1      535.06      449.36     40.01 o
 -15   7   1       82.71      100.10     20.04 o
 -13   7   1     2001.76     1949.97     46.55 o
 -11   7   1      914.05      914.10     28.30 o
  -9   7   1      310.90      361.35     21.66 o
  -7   7   1     2613.32     2543.10     36.45 o
  -5   7   1      227.88      245.51     14.54 o
  -3   7   1     1834.08     1924.55     31.17 o
  -1   7   1     6798.43     7058.47     71.11 o
   1   7   1    10012.66     9653.82     85.54 o
   3   7   1      770.23      769.39     23.90 o
   5   7   1     3038.66     3145.25     43.22 o
   7   7   1      199.80      185.46     15.00 o
   9   7   1      661.12      690.33     33.23 o
  11   7   1     1295.03     1305.70     36.29 o
  13   7   1        0.10        2.03     14.30 o
  15   7   1       92.64       67.14     20.50 o
  17   7   1      144.43      128.90     30.37 o
  19   7   1      122.12       61.75     41.36 o
  21   7   1        7.57       72.84     84.57 o
  23   7   1      157.88      -26.30     29.78 o
 -24   8   1       68.63      100.57     46.01 o
 -22   8   1        3.77       34.17     40.04 o
 -20   8   1       31.22       32.70     47.46 o
 -18   8   1      134.70       59.12     48.47 o
 -16   8   1        1.11      -17.56     17.56 o
 -14   8   1      525.32      586.56     32.97 o
 -12   8   1      735.62      801.01     35.61 o
 -10   8   1     1309.22     1331.57     32.66 o
  -8   8   1        0.01       -7.88     12.72 o
  -6   8   1      222.32      213.61     20.38 o
  -4   8   1       59.00       55.88     11.99 o
  -2   8   1      220.18      249.64     16.19 o
   0   8   1     5421.53     5558.85     60.12 o
   2   8   1     2097.67     2114.69     34.18 o
   4   8   1       46.16       23.49     14.45 o
   6   8   1       22.19        9.23     12.90 o
   8   8   1      884.31      925.72     40.14 o
  10   8   1      190.65      198.57     20.67 o
  12   8   1       90.01       58.32     17.99 o
  14   8   1       39.91       64.19     22.54 o
  16   8   1      126.83      154.03     32.51 o
  18   8   1        0.04       -6.78     27.63 o
  20   8   1        0.80       28.96     91.06 o
  22   8   1        3.35       46.11     97.64 o
 -23   9   1        0.07      -79.40     79.40 o
 -21   9   1       19.20        4.49     60.38 o
 -19   9   1       11.60       32.01     40.52 o
 -17   9   1       74.71       49.78     38.68 o
 -15   9   1      175.72      162.66     26.28 o
 -13   9   1      331.57      341.18     30.94 o
 -11   9   1      378.34      370.97     30.16 o
  -9   9   1     2117.16     2203.72     55.29 o
  -7   9   1      183.86      206.79     19.36 o
  -5   9   1      185.76      163.20     18.43 o
  -3   9   1       92.92       88.47     16.05 o
  -1   9   1      669.11      698.71     25.78 o
   1   9   1      388.15      375.63     20.14 o
   3   9   1        0.02      -11.63     12.39 o
   5   9   1      255.04      250.17     21.71 o
   7   9   1     1650.33     1554.56     39.52 o
   9   9   1      508.73      464.93     26.60 o
  11   9   1      171.02      174.74     22.74 o
  13   9   1      469.54      487.09     36.00 o
  15   9   1       36.87       22.30     23.00 o
  17   9   1       19.05       13.00     29.74 o
  19   9   1      103.04      -56.21     86.65 o
  21   9   1        1.21      -76.57     76.57 o
 -22  10   1       26.78       46.87     44.79 o
 -20  10   1        3.79       13.38     38.11 o
 -18  10   1       15.73       18.02     37.76 o
 -16  10   1       30.92       59.24     34.53 o
 -14  10   1       37.73       68.35     24.87 o
 -12  10   1       43.67       57.07     25.29 o
 -10  10   1      601.50      641.27     46.40 o
  -8  10   1      248.84      245.06     24.36 o
  -6  10   1       18.71       31.36     18.62 o
  -4  10   1      238.48      229.29     29.04 o
  -2  10   1      358.93      406.54     26.62 o
   0  10   1       47.51       45.18     15.60 o
   2  10   1     1812.53     1932.92     40.36 o
   4  10   1      530.91      582.92     31.41 o
   6  10   1       23.48       23.68     17.85 o
   8  10   1       24.12       51.53     19.46 o
  10  10   1      229.67      191.56     28.24 o
  12  10   1       29.39       25.54     23.21 o
  14  10   1       55.52       43.11     24.29 o
  16  10   1      177.63      234.43     37.93 o
  18  10   1       16.37       47.61     88.61 o
  20  10   1       46.32       48.19     96.78 o
 -19  11   1       58.09       18.19     39.87 o
 -17  11   1       18.66        5.55     38.99 o
 -15  11   1      170.90      159.68     36.76 o
 -13  11   1       30.93       45.48     23.92 o
 -11  11   1        2.69        6.05     28.29 o
  -9  11   1      114.10       63.69     21.67 o
  -7  11   1      104.16      110.40     21.17 o
  -5  11   1        7.03       17.18     18.11 o
  -3  11   1      223.14      212.00     23.16 o
  -1  11   1       28.57       13.98     17.80 o
   1  11   1       38.07       51.86     19.83 o
   3  11   1       81.00       61.48     18.91 o
   5  11   1        5.57       -3.67     19.70 o
   7  11   1       62.55       21.39     29.30 o
   9  11   1       74.22       59.36     25.62 o
  11  11   1      160.70      140.23     28.43 o
  13  11   1       98.79      102.15     27.18 o
  15  11   1        0.92       12.06     27.15 o
  17  11   1       15.90      -89.08     89.08 o
 -18  12   1      195.49      208.26     51.43 o
 -16  12   1        5.76        5.93     37.00 o
 -14  12   1        3.23       21.93     32.43 o
 -12  12   1      272.40      337.28     42.73 o
 -10  12   1      162.75      174.71     31.89 o
  -8  12   1      265.15      234.24     38.38 o
  -6  12   1      119.82      135.94     26.61 o
  -4  12   1      125.52      107.27     28.75 o
  -2  12   1       64.29       93.71     27.04 o
   0  12   1      124.72      101.34     38.48 o
   2  12   1      300.35      280.51     33.77 o
   4  12   1       54.86       68.05     25.30 o
   6  12   1       28.18       60.07     29.34 o
   8  12   1       25.68       49.42     26.47 o
  10  12   1       25.80       24.48     24.81 o
  12  12   1       72.79      104.13     28.43 o
  14  12   1       71.43      136.28     54.58 o
  16  12   1        0.08      159.62    110.80 o
 -15  13   1        8.90       39.15     36.01 o
 -13  13   1      109.66      133.02     44.49 o
 -11  13   1        6.87       14.11     44.45 o
  -9  13   1       27.97        8.97     33.00 o
  -7  13   1        1.23        4.17     26.19 o
  -5  13   1       26.92       19.37     25.10 o
  -3  13   1       72.14       48.22     27.64 o
  -1  13   1      199.04      226.40     33.85 o
   1  13   1      177.09      155.92     48.37 o
   3  13   1       18.32       36.96     31.25 o
   5  13   1       74.90      102.94     29.92 o
   7  13   1        0.55       -8.19     25.35 o
   9  13   1        6.67       32.65     27.88 o
  11  13   1        1.44       -7.83     33.41 o
  13  13   1        3.45      -13.78     79.89 o
 -14  14   1       42.67       -5.30     46.20 o
 -12  14   1        0.57       64.34     39.34 o
 -10  14   1        0.95       53.93     58.31 o
  -8  14   1        5.10       29.81     36.81 o
  -6  14   1       21.98      -19.55     31.87 o
  -4  14   1        9.26      -31.63     31.63 o
  -2  14   1        1.10      -14.91     24.31 o
   0  14   1        0.52        5.17     26.23 o
   2  14   1        1.24       47.56     27.71 o
   4  14   1        2.69       38.10     27.10 o
   6  14   1       13.16       25.10     39.03 o
   8  14   1       36.62       13.73     35.51 o
  10  14   1        7.72       30.25     63.69 o
  -9  15   1        3.03       23.31     49.16 o
  -7  15   1        3.34       51.46     36.65 o
  -5  15   1       29.55       42.14     52.16 o
  -3  15   1       51.81       15.43     35.66 o
  -1  15   1       23.43      101.94     41.32 o
   1  15   1        0.98        2.78     30.80 o
   3  15   1        0.84      -27.54     27.54 o
   5  15   1       24.34       25.70     59.88 o
 -28   0   2       13.73       -0.13     92.14 o
 -26   0   2      106.99      209.86    103.43 o
 -24   0   2      277.98      333.73    100.05 o
 -22   0   2      611.92      707.11    114.77 o
 -20   0   2       19.23      -48.05     48.05 o
 -18   0   2      736.02      714.87     80.41 o
 -16   0   2        1.78       16.43     11.29 o
 -14   0   2     2103.29     2294.42     47.85 o
 -12   0   2    12407.09    13582.08    171.39 o
 -10   0   2     7509.59     8404.11    109.52 o
  -8   0   2    40613.17    41428.84    396.87 o
  -6   0   2    66877.69    69773.10    948.28 o
   0   0   2     8131.31     8674.92    194.94 o
   2   0   2    40667.25    35104.42    662.10 o
   4   0   2    98128.45    95824.56   1339.25 o
   6   0   2     8291.54     7227.46    105.51 o
   8   0   2       28.10       54.21     13.38 o
  10   0   2     6057.52     6055.89    102.53 o
  12   0   2      294.56      377.89     30.27 o
  14   0   2      407.92      421.34     35.22 o
  16   0   2      476.88      488.20    102.63 o
  18   0   2      298.37      356.42     49.01 o
  20   0   2      217.53      202.70     46.10 o
  22   0   2       24.88       68.48     88.19 o
  24   0   2      155.73      256.94    115.85 o
 -29   1   2        4.25       48.89     72.96 o
 -27   1   2        6.20      -42.68     57.47 o
 -25   1   2        0.02      -38.53     53.30 o
 -23   1   2       42.47       44.03     68.02 o
 -21   1   2      148.71       99.38     69.05 o
 -19   1   2     1027.30     1083.37     53.13 o
 -17   1   2        3.24       50.28     12.14 o
 -15   1   2      365.46      343.55     15.48 o
 -13   1   2     4130.47     3938.71     43.50 o
 -11   1   2    21002.40    21152.44    165.92 o
  -9   1   2    16685.12    17320.70    133.97 o
  -7   1   2      984.60      991.70     13.87 o
  -5   1   2    13139.59    12827.68     93.05 o
  -3   1   2     1278.87     1507.89     25.90 o
  -1   1   2     4118.95     3819.35    442.70 o
   1   1   2    71503.98    70683.78    650.55 o
   3   1   2    38277.34    40932.70    321.53 o
   5   1   2      955.11      923.94     25.64 o
   7   1   2    10199.92    10239.35     94.12 o
   9   1   2     1098.49      916.64     24.76 o
  11   1   2       26.68       11.65      9.84 o
  13   1   2      353.25      342.08     21.64 o
  15   1   2     1029.05     1112.57     39.98 o
  17   1   2       32.21        2.27     21.66 o
  19   1   2      139.41      221.89     32.37 o
  21   1   2      119.10      174.87     65.13 o
  23   1   2       19.64       47.19     61.38 o
  25   1   2       15.49       33.45     72.68 o
 -28   2   2       35.47       46.33     86.85 o
 -26   2   2       51.61       76.97     63.61 o
 -24   2   2      205.82      247.80     66.81 o
 -22   2   2      120.59      122.12     53.31 o
 -20   2   2     1889.11     1997.67    133.38 o
 -18   2   2     1380.02     1332.04     70.49 o
 -16   2   2     1339.58     1246.99     26.07 o
 -14   2   2       69.48       43.26      8.48 o
 -12   2   2     5472.49     5139.46     57.78 o
 -10   2   2      184.30      190.93     11.99 o
  -8   2   2     6486.67     6609.22     49.15 o
  -6   2   2    33413.46    34255.36    253.57 o
  -4   2   2     8406.65     9265.17     71.30 o
  -2   2   2      918.22      828.80     16.75 o
   0   2   2      516.64      550.26     10.86 o
   2   2   2   275335.66   274649.66   1796.55 o
   4   2   2     1270.64     1338.64     27.62 o
   6   2   2    19163.80    19212.38    183.43 o
   8   2   2     1219.33     1264.45     27.78 o
  10   2   2     3494.95     3548.33     52.54 o
  12   2   2      724.42      671.14     24.01 o
  14   2   2       12.92       53.40     14.57 o
  16   2   2      783.21      737.58     47.89 o
  18   2   2      941.09     1152.67     51.29 o
  20   2   2       65.53       53.79     30.35 o
  22   2   2        0.01       51.02     60.26 o
  24   2   2       77.12       62.49     68.03 o
 -27   3   2        9.49      -49.90     84.18 o
 -25   3   2       97.91      186.49     92.90 o
 -23   3   2       72.42       73.17     50.38 o
 -21   3   2       13.54       49.49     42.57 o
 -19   3   2      264.46      263.53     32.95 o
 -17   3   2      276.76      241.43     25.13 o
 -15   3   2      848.32      873.22     25.59 o
 -13   3   2      312.76      277.78     13.68 o
 -11   3   2     2752.60     2554.15     29.86 o
  -9   3   2     1007.71     1161.75     17.75 o
  -7   3   2     1054.89     1023.07     16.43 o
  -5   3   2    14043.95    13769.22    106.27 o
  -3   3   2    20750.29    21368.75    157.25 o
  -1   3   2     2117.13     1998.34     23.57 o
   1   3   2    77646.59    79924.13    574.84 o
   3   3   2    29641.78    30330.92    207.06 o
   5   3   2      289.18      385.87     13.40 o
   7   3   2     4425.18     3950.85     47.35 o
   9   3   2     1429.37     1271.61     27.23 o
  11   3   2      613.11      618.17     24.75 o
  13   3   2       65.54       51.41     14.30 o
  15   3   2      342.06      383.04     27.77 o
  17   3   2      213.48      234.85     25.74 o
  19   3   2      282.95      334.29     29.77 o
  21   3   2       34.59      -10.30     52.51 o
  23   3   2        0.49      -41.75     68.52 o
 -28   4   2        4.47      -44.90    100.58 o
 -26   4   2       49.80      -81.13     81.13 o
 -24   4   2      944.79      811.88    147.28 o
 -22   4   2       32.56      -25.85     70.88 o
 -20   4   2      542.01      593.54     68.15 o
 -18   4   2      459.08      499.58     39.74 o
 -16   4   2      615.92      617.04     31.75 o
 -14   4   2      105.40       86.25     11.28 o
 -12   4   2     3665.39     3869.14     40.88 o
 -10   4   2     2235.00     2383.87     28.07 o
  -8   4   2     2018.76     1808.01     22.98 o
  -6   4   2    13464.59    13281.46     99.03 o
  -4   4   2     5608.66     5724.00     46.18 o
  -2   4   2      622.63      744.69     13.10 o
   0   4   2     3694.46     3982.89     42.74 o
   2   4   2     3835.90     3986.68     42.15 o
   4   4   2        1.34       34.17      7.54 o
   6   4   2    11157.82    10677.47     87.73 o
   8   4   2      319.38      320.71     18.06 o
  10   4   2     1421.31     1393.73     30.70 o
  12   4   2     1669.35     1420.23     36.47 o
  14   4   2      365.31      323.68     22.20 o
  16   4   2      298.46      258.54     25.85 o
  18   4   2      339.21      411.89     31.40 o
  20   4   2       39.59       16.86     35.08 o
  22   4   2       84.39      147.20    100.14 o
  24   4   2      129.74      -91.70     91.70 o
 -27   5   2       14.62      -15.53     41.50 o
 -25   5   2       11.68      -26.86     72.90 o
 -23   5   2       86.32      123.27     92.13 o
 -21   5   2       45.27       76.20     75.27 o
 -19   5   2      348.00      392.46     96.34 o
 -17   5   2      275.80      316.77     32.07 o
 -15   5   2        8.53        3.20     12.41 o
 -13   5   2     2468.24     2572.80     33.43 o
 -11   5   2       40.58       32.68      7.82 o
  -9   5   2       43.46       29.68      6.90 o
  -7   5   2     1634.36     1602.90     24.69 o
  -5   5   2      385.46      425.08     14.12 o
  -3   5   2      132.72      189.96     10.11 o
  -1   5   2      208.52      179.26     10.24 o
   1   5   2     2451.27     2495.14     33.29 o
   3   5   2      366.55      291.26     14.11 o
   5   5   2     1347.25     1321.58     24.64 o
   7   5   2      111.97       96.16     10.93 o
   9   5   2       19.82       39.56     11.56 o
  11   5   2      277.02      252.98     20.16 o
  13   5   2        2.10       11.37     14.19 o
  15   5   2      320.99      386.49     28.51 o
  17   5   2      346.12      291.94     29.42 o
  19   5   2        0.77       -6.00     27.74 o
  21   5   2        1.36      -43.07     83.06 o
  23   5   2        8.50       16.21     89.75 o
 -26   6   2        2.41       38.07     55.29 o
 -24   6   2      183.54      206.01     52.39 o
 -22   6   2        0.32       38.11     76.12 o
 -20   6   2       86.08       31.90     47.93 o
 -18   6   2      100.40      110.09     33.91 o
 -16   6   2     1001.21      989.77     39.29 o
 -14   6   2     1273.88     1345.69     38.38 o
 -12   6   2      915.86      831.62     28.25 o
 -10   6   2       88.04      116.77     11.08 o
  -8   6   2     3888.73     3833.81     38.15 o
  -6   6   2     2748.12     2542.11     37.97 o
  -4   6   2      241.71      233.98     11.51 o
  -2   6   2     1237.74     1184.63     19.82 o
   0   6   2     7255.37     7419.22     67.50 o
   2   6   2    18225.52    18532.68    135.44 o
   4   6   2     4723.44     4732.23     51.19 o
   6   6   2     5927.63     5584.39     74.46 o
   8   6   2     2232.77     2144.28     39.91 o
  10   6   2     1316.12     1248.85     33.70 o
  12   6   2      450.88      491.58     26.86 o
  14   6   2      400.23      386.54     25.43 o
  16   6   2        2.01       -4.12     21.74 o
  18   6   2       96.05      122.79     30.59 o
  20   6   2       16.93       43.79     46.81 o
  22   6   2      103.51        9.04     95.16 o
 -25   7   2        0.08       15.38     42.78 o
 -23   7   2        5.33      -35.69     39.49 o
 -21   7   2      388.82      412.21     65.63 o
 -19   7   2       17.93       18.37     34.50 o
 -17   7   2      985.33     1145.86     55.07 o
 -15   7   2     1405.38     1366.87     51.83 o
 -13   7   2       12.80       33.68     15.58 o
 -11   7   2      201.85      188.14     18.22 o
  -9   7   2     4606.25     4567.03     53.22 o
  -7   7   2      761.23      823.94     27.66 o
  -5   7   2      507.72      571.96     18.58 o
  -3   7   2       45.59       40.49      9.64 o
  -1   7   2     2677.03     2593.61     53.86 o
   1   7   2     2719.10     2996.14     42.15 o
   3   7   2      785.71      672.15     28.72 o
   5   7   2     1149.46     1119.87     29.41 o
   7   7   2      211.60      269.39     17.10 o
   9   7   2     2161.69     2381.01     42.09 o
  11   7   2      242.39      222.23     22.45 o
  13   7   2       20.83       23.87     15.58 o
  15   7   2      856.94     1021.11     38.80 o
  17   7   2      126.51      115.57     46.33 o
  19   7   2       35.06       99.77     65.31 o
  21   7   2       87.97       12.26     68.90 o
 -24   8   2       11.63      -36.71     36.71 o
 -22   8   2       35.01       79.39     42.62 o
 -20   8   2      222.95      299.47     51.27 o
 -18   8   2      452.13      430.55     54.26 o
 -16   8   2      146.93      193.22     24.36 o
 -14   8   2      630.42      714.36     44.40 o
 -12   8   2     2903.07     2889.14     51.48 o
 -10   8   2     1416.61     1407.14     40.29 o
  -8   8   2      231.38      205.31     20.07 o
  -6   8   2      740.93      768.67     25.41 o
  -4   8   2      138.75      122.98     12.81 o
  -2   8   2        4.84        0.12     10.14 o
   0   8   2     1333.00     1326.21     28.87 o
   2   8   2     2464.08     2347.03     46.18 o
   4   8   2     1353.58     1278.65     29.75 o
   6   8   2     5735.19     5553.44     63.06 o
   8   8   2      627.66      657.68     29.63 o
  10   8   2      131.81      141.94     18.91 o
  12   8   2      505.81      566.83     40.65 o
  14   8   2       79.66       95.04     22.88 o
  16   8   2        0.07        2.74     25.85 o
  18   8   2        7.99      -24.04     39.18 o
  20   8   2       28.05       81.47     99.48 o
 -23   9   2       11.14       24.02     40.72 o
 -21   9   2       22.86       -2.84     36.65 o
 -19   9   2      114.01      131.83     44.64 o
 -17   9   2      496.29      576.11    102.95 o
 -15   9   2       38.46       37.55     21.28 o
 -13   9   2       57.24       65.06     19.42 o
 -11   9   2     2339.35     2365.49     50.91 o
  -9   9   2        0.34      -16.44     16.44 o
  -7   9   2      298.31      307.65     24.36 o
  -5   9   2      187.03      221.38     29.69 o
  -3   9   2       25.57       24.76     16.47 o
  -1   9   2       57.36       50.58     15.53 o
   1   9   2      232.66      251.98     20.18 o
   3   9   2     1227.45     1201.00     32.75 o
   5   9   2       10.39      -13.40     15.41 o
   7   9   2        0.19      -15.01     15.01 o
   9   9   2       38.73       -0.63     17.11 o
  11   9   2      289.47      359.71     27.84 o
  13   9   2       56.93       77.30     24.27 o
  15   9   2      181.51      188.54     34.80 o
  17   9   2        1.12       29.34     42.58 o
  19   9   2        1.74       70.22     99.41 o
 -22  10   2       48.02       29.18     49.91 o
 -20  10   2        0.45      -52.91     67.13 o
 -18  10   2       81.77      114.69    103.39 o
 -16  10   2        2.55       37.96     29.67 o
 -14  10   2      246.99      299.14     37.79 o
 -12  10   2      276.49      305.49     27.27 o
 -10  10   2      226.47      264.99     24.80 o
  -8  10   2      538.35      611.78     31.82 o
  -6  10   2     1277.61     1322.67     40.63 o
  -4  10   2       49.48       49.55     17.53 o
  -2  10   2     1758.76     1629.42     73.14 o
   0  10   2      344.17      303.26     23.74 o
   2  10   2        2.51       26.45     17.84 o
   4  10   2      275.47      370.41     27.76 o
   6  10   2      778.10      821.26     36.43 o
   8  10   2      316.00      306.51     26.52 o
  10  10   2        1.52       14.48     23.91 o
  12  10   2      113.71       92.24     31.98 o
  14  10   2       27.95       43.24     30.89 o
  16  10   2       48.23      149.95     65.12 o
  18  10   2       33.74      194.87    115.21 o
 -21  11   2        8.34       33.62     42.65 o
 -19  11   2        0.94      -37.24     37.24 o
 -17  11   2      344.06      316.69     55.43 o
 -15  11   2       69.39       21.34     29.75 o
 -13  11   2      517.72      530.63     63.47 o
 -11  11   2      109.15      136.31     34.36 o
  -9  11   2      744.02      849.74     66.16 o
  -7  11   2      140.25      162.37     28.60 o
  -5  11   2      216.21      217.81     24.03 o
  -3  11   2        9.92        5.39     17.39 o
  -1  11   2       30.49       44.03     19.24 o
   1  11   2        0.26       -6.76     18.07 o
   3  11   2        1.14      -10.60     18.66 o
   5  11   2        0.11       17.74     19.04 o
   7  11   2      302.64      335.54     33.15 o
   9  11   2      336.68      432.07     56.66 o
  11  11   2      195.56      166.08     29.43 o
  13  11   2        2.22       14.92     31.85 o
  15  11   2      165.70      197.71     58.73 o
  17  11   2        1.09        3.46     94.25 o
 -18  12   2       25.37       82.73     45.85 o
 -16  12   2       82.37      118.16     40.36 o
 -14  12   2      319.45      314.53     43.20 o
 -12  12   2       33.04       29.18     30.41 o
 -10  12   2       49.71        8.99     22.94 o
  -8  12   2      153.03      176.52     26.48 o
  -6  12   2      205.44      151.06     23.27 o
  -4  12   2        0.06       11.52     20.95 o
  -2  12   2        5.64       10.36     19.35 o
   0  12   2      256.36      258.36     28.44 o
   2  12   2      140.73      123.44     24.10 o
   4  12   2       11.55       33.01     24.49 o
   6  12   2       22.48       27.05     25.11 o
   8  12   2      305.34      320.86     34.95 o
  10  12   2       22.79       74.41     34.99 o
  12  12   2        3.06       90.41     36.31 o
  14  12   2        8.15       90.89     50.79 o
  16  12   2       15.98      -56.72     96.72 o
 -17  13   2        2.56      -33.64     39.31 o
 -15  13   2      141.26      111.92     38.11 o
 -13  13   2      381.97      445.18     67.15 o
 -11  13   2       24.54        1.23     66.36 o
  -9  13   2      194.11      199.47     44.25 o
  -7  13   2        1.08        0.26     32.70 o
  -5  13   2      187.16      248.77     35.44 o
  -3  13   2       10.45       49.12     25.75 o
  -1  13   2       42.39        9.27     26.33 o
   1  13   2       29.39        3.43     23.90 o
   3  13   2      260.31      323.16     47.38 o
   5  13   2       13.71      -11.17     32.75 o
   7  13   2       15.33       -8.98     34.92 o
   9  13   2        7.72        2.97     36.62 o
  11  13   2       32.89        5.88     37.44 o
  13  13   2       23.31       60.94     53.96 o
 -14  14   2       20.63      -12.20     45.14 o
 -12  14   2        1.68        4.87     41.51 o
 -10  14   2      111.35      142.97     44.77 o
  -8  14   2        2.27      -18.17     34.02 o
  -6  14   2      152.05      111.96     39.87 o
  -4  14   2        6.68        0.16     33.67 o
  -2  14   2       35.74       -0.30     20.05 o
   0  14   2        3.36       14.23     31.74 o
   2  14   2      234.35      209.93     48.76 o
   4  14   2      158.23      188.71     43.59 o
   6  14   2       20.87        9.06     35.11 o
   8  14   2        2.30      -46.14     51.47 o
  10  14   2        4.81       25.02     79.49 o
  -9  15   2        4.90       56.25     46.40 o
  -7  15   2       94.31       83.15     43.13 o
  -5  15   2       13.40       83.28     54.84 o
  -3  15   2        0.52      -31.96     31.96 o
  -1  15   2        0.00      -26.17     33.17 o
   1  15   2       76.01      118.23     36.46 o
   3  15   2        0.70       14.87     36.98 o
   5  15   2       12.72        0.36     49.73 o
 -29   1   3       10.55        6.17     62.04 o
 -27   1   3      242.91      287.77     74.84 o
 -25   1   3       44.10       27.39     51.67 o
 -23   1   3      493.34      508.56    102.87 o
 -21   1   3       75.75      133.09     47.36 o
 -19   1   3     4885.59     4851.72    147.97 o
 -17   1   3      430.64      468.43     22.52 o
 -15   1   3     9171.01     8609.31     82.67 o
 -13   1   3     7688.06     8342.95     71.98 o
 -11   1   3      124.82      136.72     10.82 o
  -9   1   3    17424.15    17258.42    125.27 o
  -7   1   3    21928.29    23993.98    161.09 o
  -5   1   3     1687.38     1941.81     29.56 o
  -3   1   3    18820.74    19798.25    237.97 o
  -1   1   3      371.91      526.01     19.34 o
   1   1   3        3.17       10.63      5.38 o
   3   1   3     2292.86     2067.88     27.71 o
   5   1   3       74.98       37.52      7.21 o
   7   1   3     3861.67     3767.16     47.59 o
   9   1   3     2315.23     2129.38     39.25 o
  11   1   3     9873.38     9652.71    107.30 o
  13   1   3      782.73      788.37     30.84 o
  15   1   3     1572.95     1779.45     55.10 o
  17   1   3      150.29      130.21     27.93 o
  19   1   3      342.79      448.94     42.22 o
  21   1   3      247.61      320.74    101.27 o
  23   1   3       17.52       11.71     66.12 o
 -30   2   3        1.52      -15.80    101.04 o
 -28   2   3      127.22       36.96     90.16 o
 -26   2   3        0.71       21.67     53.97 o
 -24   2   3      201.76      157.71     66.70 o
 -22   2   3      356.79      330.31     60.37 o
 -20   2   3       21.39      -31.89     31.89 o
 -18   2   3     1808.95     1856.23     57.04 o
 -16   2   3     2708.68     2715.86     36.15 o
 -14   2   3     1189.33     1524.37     23.56 o
 -12   2   3     2285.67     2196.83     25.17 o
 -10   2   3     3995.85     4214.54     37.45 o
  -8   2   3       25.04        9.17      7.38 o
  -6   2   3     3092.64     3840.86     40.51 o
  -4   2   3     1161.01      683.74     15.38 o
  -2   2   3     5637.70     5107.51     57.32 o
   0   2   3     3294.71     2649.33     29.84 o
   2   2   3      443.02      633.89     13.99 o
   4   2   3      526.88      476.75     14.46 o
   6   2   3      449.48      410.99     15.99 o
   8   2   3     1204.59     1210.01     25.75 o
  10   2   3        2.12       -0.66      8.58 o
  12   2   3        0.11        6.45     12.03 o
  14   2   3      276.69      281.47     19.87 o
  16   2   3     1207.11     1285.10     43.04 o
  18   2   3      179.61      131.46     30.95 o
  20   2   3        0.25        3.81     27.50 o
  22   2   3      127.87      127.53     68.72 o
  24   2   3        0.39      101.01     73.69 o
 -29   3   3       12.37      183.76    116.67 o
 -27   3   3       23.21      187.34    105.54 o
 -25   3   3      110.48      167.72     95.30 o
 -23   3   3      258.36      320.38     64.77 o
 -21   3   3      351.67      292.66     68.70 o
 -19   3   3      643.68      497.07     58.59 o
 -17   3   3     2030.60     2183.29     44.03 o
 -15   3   3     2700.53     2570.36     41.64 o
 -13   3   3      107.60      154.67     11.15 o
 -11   3   3     5599.47     5955.38     52.42 o
  -9   3   3     2062.95     2236.12     38.59 o
  -7   3   3    66589.02    66455.90    461.64 o
  -5   3   3    19476.39    18274.66    144.54 o
  -3   3   3    24404.88    23201.04    192.89 o
  -1   3   3    77587.56    79452.08    624.47 o
   1   3   3     7473.81     7421.87     63.41 o
   3   3   3        2.48        2.45      5.96 o
   5   3   3    21136.08    21151.25    161.86 o
   7   3   3     3677.30     3091.73     42.22 o
   9   3   3      140.45      180.24     14.43 o
  11   3   3     8017.82     7491.65    159.95 o
  13   3   3      142.17      171.86     17.34 o
  15   3   3        2.22        3.94     18.45 o
  17   3   3       91.25       66.00     28.08 o
  19   3   3       26.79       34.30     27.19 o
  21   3   3        5.47       29.10     37.00 o
  23   3   3       87.27      119.06     69.26 o
 -28   4   3        0.00      -84.83     84.83 o
 -26   4   3       84.96      103.46    100.59 o
 -24   4   3        0.62      -16.85     79.35 o
 -22   4   3        2.81       82.85     69.47 o
 -20   4   3       46.27       29.53     37.31 o
 -18   4   3      343.93      394.49     52.23 o
 -16   4   3     1735.49     1769.04     34.14 o
 -14   4   3      318.91      319.53     14.77 o
 -12   4   3     5085.01     5150.76     52.11 o
 -10   4   3    13507.73    13547.33    103.86 o
  -8   4   3     7856.34     7978.52     75.79 o
  -6   4   3      762.05      709.97     17.35 o
  -4   4   3      969.07      936.88     19.20 o
  -2   4   3     1155.46     1499.01     22.57 o
   0   4   3     3300.51     3496.89     54.94 o
   2   4   3     2380.83     2613.20     31.46 o
   4   4   3      193.12      167.22     11.03 o
   6   4   3     8116.36     8019.57     76.46 o
   8   4   3     4234.44     4252.39     57.36 o
  10   4   3     2350.82     2579.57     45.97 o
  12   4   3     1771.59     2039.92     67.97 o
  14   4   3      119.80       68.25     20.44 o
  16   4   3      190.97      189.20     29.73 o
  18   4   3        3.52       39.63     27.08 o
  20   4   3       86.93      168.72     42.35 o
  22   4   3        4.55      163.29    108.09 o
 -27   5   3      175.42       41.65     97.27 o
 -25   5   3      244.93      228.84    107.76 o
 -23   5   3      417.73      499.45    117.19 o
 -21   5   3       19.96       89.40     69.13 o
 -19   5   3      887.02      951.63    127.26 o
 -17   5   3     3962.51     3925.04     66.11 o
 -15   5   3     4269.36     4174.26     50.10 o
 -13   5   3       32.65       15.82      9.48 o
 -11   5   3       18.17       22.97      8.02 o
  -9   5   3     3347.33     3262.69     44.05 o
  -7   5   3     5534.57     5324.45     59.09 o
  -5   5   3      798.80      674.84     17.22 o
  -3   5   3     1266.03     1310.05     20.84 o
  -1   5   3       21.84       34.75      7.60 o
   1   5   3     2778.56     2803.09     36.01 o
   3   5   3    88947.51    90376.51    593.35 o
   5   5   3      148.20      156.45     11.98 o
   7   5   3      588.44      566.23     22.85 o
   9   5   3       69.69       87.60     14.64 o
  11   5   3      214.08      233.40     20.66 o
  13   5   3        0.15       26.75     14.72 o
  15   5   3       50.73       74.98     26.72 o
  17   5   3       80.19       31.44     20.12 o
  19   5   3        5.23       61.04     42.87 o
  21   5   3        2.63       48.01     98.47 o
 -28   6   3        2.19       29.17    102.24 o
 -26   6   3       14.37       27.41     98.40 o
 -24   6   3       72.08       52.97     84.85 o
 -22   6   3        7.52       -5.03     70.96 o
 -20   6   3        1.77      -43.41     50.52 o
 -18   6   3      287.47      259.65     76.16 o
 -16   6   3        1.04      -17.32     17.32 o
 -14   6   3     1863.97     1885.22     40.09 o
 -12   6   3     1809.47     1837.29     38.95 o
 -10   6   3     3434.60     3227.62     47.02 o
  -8   6   3       74.85       82.41     10.78 o
  -6   6   3       21.91       30.95      9.41 o
  -4   6   3     3677.42     3329.25     37.20 o
  -2   6   3     1268.81     1226.58     23.40 o
   0   6   3       25.96       10.70      7.99 o
   2   6   3     6010.47     6004.76     62.55 o
   4   6   3     2220.66     2158.81     35.01 o
   6   6   3       23.81       22.83     10.46 o
   8   6   3      232.79      274.49     20.81 o
  10   6   3      981.07      925.61     31.94 o
  12   6   3       70.32       91.89     19.73 o
  14   6   3       96.74       97.97     19.46 o
  16   6   3       74.07       39.20     31.37 o
  18   6   3       37.45       75.22    132.31 o
  20   6   3       65.52       38.68     39.27 o
  22   6   3        1.45       42.70     97.20 o
 -27   7   3      172.21      103.12     80.32 o
 -25   7   3      253.45      267.38     57.51 o
 -23   7   3       28.80      -24.84     24.84 o
 -21   7   3      518.19      630.39    122.17 o
 -19   7   3      179.58      295.27     87.87 o
 -17   7   3       66.70      108.37     32.96 o
 -15   7   3        0.44       23.74     18.97 o
 -13   7   3        0.75      -18.38     18.38 o
 -11   7   3      185.98      178.74     18.69 o
  -9   7   3     1058.45     1099.77     32.07 o
  -7   7   3     3573.36     3479.38     52.57 o
  -5   7   3     1941.62     1798.60     30.66 o
  -3   7   3       54.19       31.83     10.50 o
  -1   7   3     3361.18     3444.76     45.13 o
   1   7   3     1793.76     1816.08     34.89 o
   3   7   3      297.14      252.65     16.99 o
   5   7   3     1023.26     1088.53     26.73 o
   7   7   3      215.70      247.57     18.24 o
   9   7   3      238.03      229.33     19.98 o
  11   7   3        6.41       11.86     14.47 o
  13   7   3      217.68      217.20     24.47 o
  15   7   3       30.25       23.59     29.57 o
  17   7   3      119.39      143.99     98.60 o
  19   7   3       40.34       -5.95     85.74 o
  21   7   3       12.52      -30.13     81.40 o
 -26   8   3        3.22      -22.62     24.47 o
 -24   8   3       32.14      -33.22     37.58 o
 -22   8   3        0.74       24.83     36.97 o
 -20   8   3       30.04        6.47     34.43 o
 -18   8   3       99.29       80.18     35.90 o
 -16   8   3      840.64      839.47    102.60 o
 -14   8   3       21.99        8.07     18.73 o
 -12   8   3        7.50       16.72     17.08 o
 -10   8   3      863.40      951.33     34.11 o
  -8   8   3      381.76      403.31     23.93 o
  -6   8   3      406.63      448.27     32.20 o
  -4   8   3      292.87      287.83     17.77 o
  -2   8   3      366.28      419.01     21.02 o
   0   8   3        4.86       13.56     11.70 o
   2   8   3       23.06       47.84     12.92 o
   4   8   3     1916.70     1937.28     48.15 o
   6   8   3      245.15      231.36     17.77 o
   8   8   3     1959.91     1620.47     39.97 o
  10   8   3       41.34       28.38     18.04 o
  12   8   3      191.30      142.03     23.96 o
  14   8   3       49.53       37.07     36.95 o
  16   8   3       81.42      105.47     59.50 o
  18   8   3        0.34      -44.41     44.41 o
  20   8   3       86.93      -63.09     81.87 o
 -25   9   3        2.74      -35.89     36.69 o
 -23   9   3        3.19        0.42     39.18 o
 -21   9   3        0.85       45.10     40.84 o
 -19   9   3      232.06      202.10     47.09 o
 -17   9   3        1.34      -13.91     28.15 o
 -15   9   3      118.56      126.19     24.70 o
 -13   9   3      170.33      159.53     21.82 o
 -11   9   3      561.31      558.70     29.69 o
  -9   9   3      190.68      222.30     22.34 o
  -7   9   3      916.19      832.93     51.51 o
  -5   9   3      472.62      488.78     27.61 o
  -3   9   3       57.18       62.68     16.73 o
  -1   9   3     1290.41     1220.70     32.57 o
   1   9   3      227.69      254.65     19.83 o
   3   9   3      109.36      148.05     17.69 o
   5   9   3        2.99       -5.18     14.89 o
   7   9   3      225.23      266.98     27.91 o
   9   9   3      594.08      625.33     33.19 o
  11   9   3      323.80      307.85     36.13 o
  13   9   3      144.45      174.56     48.38 o
  15   9   3        1.42      -22.26     41.47 o
  17   9   3      127.94       81.66     47.55 o
  19   9   3        9.63      -83.44     83.44 o
 -24  10   3       48.25       95.90     48.93 o
 -22  10   3        0.78       30.04     41.67 o
 -20  10   3       57.12      143.52     46.61 o
 -18  10   3       71.16       73.34     39.80 o
 -16  10   3       40.36       22.44     27.73 o
 -14  10   3      380.93      311.58     31.87 o
 -12  10   3      969.23     1093.66     50.02 o
 -10  10   3       17.10       13.14     17.89 o
  -8  10   3       79.37       59.60     21.24 o
  -6  10   3       22.33       -4.77     15.95 o
  -4  10   3      486.97      534.76     29.07 o
  -2  10   3       19.51        5.62      8.24 o
   0  10   3        4.53       19.78     15.51 o
   2  10   3     1332.66     1334.19     50.32 o
   4  10   3       31.67       15.77     17.92 o
   6  10   3      133.57      118.26     22.05 o
   8  10   3      116.49      188.81     24.54 o
  10  10   3       11.09        2.77     27.76 o
  12  10   3      109.56      164.59     50.29 o
  14  10   3        3.83      101.32     38.58 o
  16  10   3       18.33       15.74     44.84 o
  18  10   3       20.96       10.98    106.17 o
 -21  11   3        0.75       53.49     43.27 o
 -19  11   3      104.74      104.79     46.23 o
 -17  11   3       10.84       29.76     38.52 o
 -15  11   3      257.16      334.89     46.15 o
 -13  11   3      142.54       98.18     30.61 o
 -11  11   3       21.96       17.98     23.70 o
  -9  11   3       62.81       48.33     20.20 o
  -7  11   3        0.07       30.24     18.69 o
  -5  11   3       88.04       97.76     19.97 o
  -3  11   3      283.10      302.27     25.48 o
  -1  11   3      125.94      129.38     23.42 o
   1  11   3      403.90      395.07     29.95 o
   3  11   3      204.31      215.67     30.05 o
   5  11   3       17.97       16.92     23.04 o
   7  11   3       32.73       40.83     20.76 o
   9  11   3       63.96       76.12     32.27 o
  11  11   3      101.71       94.55     39.93 o
  13  11   3      377.16      415.79     49.51 o
  15  11   3       92.24       77.09     49.39 o
 -20  12   3       12.63        1.15     42.59 o
 -18  12   3      107.26       96.39     92.96 o
 -16  12   3      135.40      206.97     43.13 o
 -14  12   3       57.96       58.74     41.17 o
 -12  12   3       62.02       56.08     35.13 o
 -10  12   3      356.95      332.82     34.80 o
  -8  12   3       54.36       41.65     26.75 o
  -6  12   3       28.00       11.15     22.60 o
  -4  12   3      414.37      380.99     31.46 o
  -2  12   3       31.14       14.87     12.65 o
   0  12   3       35.86       22.84     21.09 o
   2  12   3       11.64       20.15     21.29 o
   4  12   3       20.40       31.81     25.97 o
   6  12   3      108.62      117.87     51.59 o
   8  12   3       11.83       41.32     31.56 o
  10  12   3       12.82       42.38     34.25 o
  12  12   3       12.44       50.98     57.22 o
  14  12   3       95.77      184.05     51.79 o
 -17  13   3        9.78       60.00     44.89 o
 -15  13   3       37.85       29.65     33.67 o
 -13  13   3       31.70      -31.25     31.25 o
 -11  13   3       93.46       58.83     34.13 o
  -9  13   3      151.78      167.00     41.02 o
  -7  13   3       45.06       28.71     28.36 o
  -5  13   3      136.87      123.03     29.91 o
  -3  13   3        0.55       12.56     25.14 o
  -1  13   3      112.97      111.40     34.18 o
   1  13   3       33.02       21.06     31.38 o
   3  13   3       63.47      124.60     39.41 o
   5  13   3        0.34       59.17     35.79 o
   7  13   3      113.01      111.07     41.76 o
   9  13   3       30.73       31.25     38.71 o
  11  13   3      127.51      166.52     46.37 o
 -14  14   3       51.73      -36.66     36.66 o
 -12  14   3      173.93      193.62     49.33 o
 -10  14   3      214.29      217.38     47.21 o
  -8  14   3       20.79      -17.65     32.87 o
  -6  14   3       58.83       22.44     36.62 o
  -4  14   3       11.91       17.92     34.36 o
  -2  14   3        8.65      -17.58     21.20 o
   0  14   3       26.84        5.81     18.93 o
   2  14   3        0.16       20.11     66.97 o
   4  14   3       11.81       93.40     37.17 o
   6  14   3       10.36       40.56     35.86 o
   8  14   3       64.54      101.37     41.15 o
 -11  15   3       46.01       85.78     56.59 o
  -9  15   3       51.21       37.83     39.61 o
  -7  15   3       12.29        0.26     35.83 o
  -5  15   3        1.79      -46.38     46.38 o
  -3  15   3        0.67       52.98     33.74 o
  -1  15   3       44.28       67.80     38.55 o
   1  15   3        8.96       30.10     35.76 o
   3  15   3        5.36       39.00     50.50 o
   5  15   3       66.28      108.81     61.89 o
 -30   0   4       67.95       75.72    101.44 o
 -28   0   4        2.46      -69.77     69.77 o
 -26   0   4      119.24       71.26     79.60 o
 -24   0   4      395.25      441.05     98.50 o
 -22   0   4      136.73      193.76     69.32 o
 -20   0   4     5467.92     5184.46    219.12 o
 -18   0   4        7.72      -29.57     44.08 o
 -16   0   4     1432.63     1301.49     96.32 o
 -14   0   4     1123.17      827.68     74.12 o
 -12   0   4     7111.58     7647.47    131.49 o
 -10   0   4     7116.41     6192.18    102.71 o
  -8   0   4     3179.69     3126.03     61.26 o
  -6   0   4    32085.00    34758.45    741.21 o
  -4   0   4    36995.68    37456.77    792.97 o
  -2   0   4   129100.00   129915.71   1943.07 o
   0   0   4    31541.17    33372.78    502.76 o
   2   0   4    39867.96    39187.12    553.09 o
   4   0   4       43.64       97.78     17.33 o
   6   0   4    17626.55    17369.10    248.94 o
   8   0   4      102.33      149.37     15.57 o
  10   0   4     3621.29     3679.44     81.79 o
  12   0   4     3343.92     3418.48     65.46 o
  14   0   4      477.34      446.25     39.67 o
  16   0   4      250.54      306.10     46.70 o
  18   0   4       99.25       88.18     41.27 o
  20   0   4      144.98      124.80     46.72 o
  22   0   4       27.40       66.94     94.98 o
 -31   1   4       26.32       17.94    106.10 o
 -29   1   4        7.83       -9.11    109.15 o
 -27   1   4       95.68       45.42     57.40 o
 -25   1   4      111.32       48.46     51.83 o
 -23   1   4      401.53      427.64     64.17 o
 -21   1   4      521.24      419.63     95.63 o
 -19   1   4       10.07       33.54     37.39 o
 -17   1   4      537.53      664.12     82.80 o
 -15   1   4     1381.93     1360.13     29.85 o
 -13   1   4     2672.14     2319.94     41.31 o
 -11   1   4     3418.66     3098.15     35.22 o
  -9   1   4    30593.58    30672.94    205.00 o
  -7   1   4    15098.62    15077.32    174.79 o
  -5   1   4      406.84      358.24     20.70 o
  -3   1   4       13.27       -0.93      4.96 o
  -1   1   4      551.75      575.30     16.98 o
   1   1   4    17409.14    17614.08    142.83 o
   3   1   4        0.18       -6.77      6.77 o
   5   1   4      894.03     1017.68     20.86 o
   7   1   4     1336.60     1262.08     25.58 o
   9   1   4     3567.47     3360.80     46.81 o
  11   1   4     1680.04     1712.65     35.64 o
  13   1   4      403.03      482.49     23.72 o
  15   1   4      147.79      122.42     26.88 o
  17   1   4      615.91      648.27     44.71 o
  19   1   4        5.84        0.84     28.09 o
  21   1   4        8.28      -13.06     56.41 o
  23   1   4      101.89      152.05     77.10 o
 -30   2   4        1.19        9.45     96.69 o
 -28   2   4       59.68      240.91    109.32 o
 -26   2   4      416.90      472.75     75.22 o
 -24   2   4        1.71      -10.17     46.26 o
 -22   2   4     1417.23     1349.23     91.84 o
 -20   2   4       56.48       25.95     38.56 o
 -18   2   4     3198.28     3268.41     75.41 o
 -16   2   4     2912.03     2629.51     33.51 o
 -14   2   4    14760.46    13660.44    125.98 o
 -12   2   4      142.75      197.64      9.59 o
 -10   2   4     3585.39     3710.63     39.19 o
  -8   2   4     5761.89     5902.69     58.30 o
  -6   2   4     5551.18     5691.92     82.83 o
  -4   2   4    31735.43    32252.54    385.60 o
  -2   2   4      162.46      119.93      7.65 o
   0   2   4    25907.21    25827.64    202.11 o
   2   2   4     3550.79     3679.04     37.58 o
   4   2   4    40335.69    38702.91    294.75 o
   6   2   4     2511.69     2466.05     35.76 o
   8   2   4        0.63        6.19      7.85 o
  10   2   4       31.76       22.97     10.54 o
  12   2   4      661.93      812.97     31.40 o
  14   2   4        4.26        6.92     16.46 o
  16   2   4      211.76      270.63     33.91 o
  18   2   4      143.97      133.28     32.27 o
  20   2   4        4.71       26.74     29.28 o
  22   2   4       10.58       36.58     66.36 o
 -29   3   4       22.83       -1.41     87.61 o
 -27   3   4       47.62       80.10     90.65 o
 -25   3   4      126.33      135.23     88.99 o
 -23   3   4        6.01      -38.49     38.55 o
 -21   3   4       16.66       26.75     44.95 o
 -19   3   4       21.99       -7.82     32.94 o
 -17   3   4     1137.60     1035.92     30.73 o
 -15   3   4      582.75      557.37     21.39 o
 -13   3   4      570.15      493.06     17.55 o
 -11   3   4     5461.96     5111.86     53.77 o
  -9   3   4    21426.09    22433.30    191.37 o
  -7   3   4     1486.60     1656.08     27.22 o
  -5   3   4     6115.68     5955.34     68.81 o
  -3   3   4      713.23      922.06     19.49 o
  -1   3   4      865.83      936.91     19.90 o
   1   3   4      267.43      380.69     12.23 o
   3   3   4    12830.97    12647.60    103.46 o
   5   3   4    13385.57    14317.62    118.20 o
   7   3   4     3196.09     3277.61     44.96 o
   9   3   4        5.49       -0.45     11.08 o
  11   3   4      133.07      102.19     14.09 o
  13   3   4      241.10      284.71     20.34 o
  15   3   4        0.79       21.91     23.93 o
  17   3   4      334.48      313.12     35.70 o
  19   3   4       69.02       65.12     30.13 o
  21   3   4       22.40       81.75     65.10 o
 -30   4   4       28.34       88.27    110.33 o
 -28   4   4        3.38      101.31     96.81 o
 -26   4   4     1014.34      906.97    153.31 o
 -24   4   4       86.46      133.14     86.52 o
 -22   4   4       94.41      104.74     78.13 o
 -20   4   4      683.93      511.77     60.40 o
 -18   4   4     2369.73     2334.93     94.55 o
 -16   4   4      452.93      416.16     16.88 o
 -14   4   4     3849.02     3696.93     42.33 o
 -12   4   4      117.60      156.72     10.40 o
 -10   4   4      582.96      496.25     21.34 o
  -8   4   4      773.54      832.66     17.23 o
  -6   4   4    11460.50    11120.09    109.60 o
  -4   4   4        4.42       -5.13      5.13 o
  -2   4   4    18876.43    18442.84    138.30 o
   0   4   4     7977.48     7840.08     68.91 o
   2   4   4     4557.59     5257.09     50.92 o
   4   4   4      612.21      686.95     18.69 o
   6   4   4      589.42      689.99     23.30 o
   8   4   4      620.63      658.49     24.67 o
  10   4   4      373.48      369.72     22.67 o
  12   4   4      472.43      491.99     25.98 o
  14   4   4       38.76        8.01     17.20 o
  16   4   4      654.68      600.96     42.95 o
  18   4   4      220.03      237.17     35.74 o
  20   4   4       32.17       19.70     39.21 o
  22   4   4       44.08      132.46    109.86 o
 -29   5   4        0.42       63.87    102.16 o
 -27   5   4        3.72       53.04     93.99 o
 -25   5   4      452.20      477.01    117.22 o
 -23   5   4       48.80       54.98     75.02 o
 -21   5   4       25.97       -4.04     57.50 o
 -19   5   4      217.50      179.31     73.67 o
 -17   5   4       64.26       60.01     17.02 o
 -15   5   4     2618.21     2441.34     42.56 o
 -13   5   4      368.99      453.27     17.46 o
 -11   5   4     1725.53     1843.07     31.45 o
  -9   5   4      624.11      708.22     20.28 o
  -7   5   4     7065.25     7077.89     67.65 o
  -5   5   4      467.46      437.00     16.48 o
  -3   5   4       11.16       24.03      7.36 o
  -1   5   4     1977.31     2152.63     33.16 o
   1   5   4      204.27      226.71     12.91 o
   3   5   4     3917.51     3863.39     46.34 o
   5   5   4     1540.63     1295.10     27.45 o
   7   5   4        9.30       12.45     10.60 o
   9   5   4      566.85      567.78     26.64 o
  11   5   4       82.68       85.78     15.95 o
  13   5   4       45.46       94.95     20.10 o
  15   5   4       23.44       27.71     24.56 o
  17   5   4        9.07      -14.73     19.93 o
  19   5   4        2.75       61.88     46.74 o
  21   5   4       46.17      142.83    105.19 o
 -28   6   4       81.56      -27.87     94.12 o
 -26   6   4        0.84       13.25     87.23 o
 -24   6   4       81.11       60.49     89.18 o
 -22   6   4      127.60       73.67     81.06 o
 -20   6   4      427.71      483.45    100.62 o
 -18   6   4     1435.16     1387.60    154.60 o
 -16   6   4     5447.85     5560.51    119.07 o
 -14   6   4     8653.03     8312.27     98.70 o
 -12   6   4     1406.40     1521.13     32.08 o
 -10   6   4        6.92        5.11      9.19 o
  -8   6   4        0.01       11.04      8.80 o
  -6   6   4     5214.21     5186.11     52.67 o
  -4   6   4        0.69       -7.46      7.46 o
  -2   6   4     7486.11     7426.48     70.85 o
   0   6   4    18025.09    18104.13    161.04 o
   2   6   4      523.52      564.82     24.97 o
   4   6   4       37.21        8.17     10.17 o
   6   6   4      378.28      482.99     21.40 o
   8   6   4      288.60      278.94     20.91 o
  10   6   4      534.61      518.41     27.83 o
  12   6   4     1317.84     1445.60     50.51 o
  14   6   4       52.63       72.29     26.05 o
  16   6   4      300.21      210.24     36.15 o
  18   6   4      133.91       60.70     43.16 o
  20   6   4        0.24       -3.91     72.82 o
 -27   7   4       83.14       71.57     48.71 o
 -25   7   4        1.77       11.26     77.96 o
 -23   7   4      183.78       67.52     60.67 o
 -21   7   4        0.31       74.00     72.69 o
 -19   7   4       22.03       64.40     68.38 o
 -17   7   4      147.96      227.83     30.53 o
 -15   7   4        6.56       11.11     22.54 o
 -13   7   4      207.05      234.82     21.34 o
 -11   7   4     2029.80     1950.28     45.21 o
  -9   7   4     1505.62     1520.62     34.80 o
  -7   7   4     1275.74     1162.54     29.12 o
  -5   7   4      572.20      530.42     19.57 o
  -3   7   4      822.70      836.82     22.89 o
  -1   7   4     2115.08     2085.79     38.36 o
   1   7   4      597.27      597.34     22.86 o
   3   7   4      123.36      115.65     13.79 o
   5   7   4       12.45       13.30     11.59 o
   7   7   4      798.47      790.99     29.94 o
   9   7   4       72.29      109.75     17.23 o
  11   7   4      177.87      218.63     20.77 o
  13   7   4      598.19      614.22     48.25 o
  15   7   4       37.39       52.32     31.35 o
  17   7   4        9.45      -47.72     60.54 o
  19   7   4        4.11       71.43     46.93 o
 -26   8   4       22.47       80.92     53.75 o
 -24   8   4        0.52       26.68     38.52 o
 -22   8   4       18.01       34.87     50.02 o
 -20   8   4       49.89       42.35     38.26 o
 -18   8   4      473.90      470.70     45.79 o
 -16   8   4      848.74      859.11     42.94 o
 -14   8   4      522.88      593.28     56.96 o
 -12   8   4     4773.22     4590.28     66.71 o
 -10   8   4       24.89       12.08     16.57 o
  -8   8   4       34.05       38.74     14.90 o
  -6   8   4       30.38       22.02     13.64 o
  -4   8   4       61.57       44.09     12.70 o
  -2   8   4       10.43       15.62      8.36 o
   0   8   4        0.13       -2.93     11.18 o
   2   8   4     1052.16      958.19     32.99 o
   4   8   4     7197.59     6876.76     85.06 o
   6   8   4      555.59      655.08     25.78 o
   8   8   4      332.82      290.03     21.98 o
  10   8   4       16.98       10.06     21.34 o
  12   8   4      304.99      358.96     35.99 o
  14   8   4        1.52       -0.83     39.14 o
  16   8   4      314.80      242.00     52.29 o
  18   8   4        0.90      -24.72     43.14 o
 -25   9   4       13.15       -6.21     49.48 o
 -23   9   4      171.75      175.33     49.93 o
 -21   9   4      120.71       36.70     83.18 o
 -19   9   4      206.02      206.30     44.49 o
 -17   9   4        2.27       13.34     22.45 o
 -15   9   4      480.80      401.35     32.36 o
 -13   9   4     2533.43     2553.44     60.65 o
 -11   9   4     1559.19     1576.10     41.11 o
  -9   9   4       18.07       21.12     17.05 o
  -7   9   4     3291.55     3268.57     59.83 o
  -5   9   4      652.83      641.11     28.50 o
  -3   9   4     1071.01     1150.82     34.20 o
  -1   9   4      134.71      163.49     17.10 o
   1   9   4     1827.13     1918.18     39.05 o
   3   9   4     1356.06     1331.20     32.18 o
   5   9   4      315.32      307.27     23.11 o
   7   9   4        5.03       22.01     17.25 o
   9   9   4      133.72       77.78     24.88 o
  11   9   4      415.41      484.32     41.00 o
  13   9   4      100.31       96.20     30.07 o
  15   9   4       69.77       58.56     43.69 o
  17   9   4       56.66       12.70     46.28 o
 -24  10   4       63.74       77.62     42.68 o
 -22  10   4       39.30       40.18     40.31 o
 -20  10   4      356.64      260.16     51.68 o
 -18  10   4        0.02      -10.15     31.55 o
 -16  10   4        3.09       11.03     23.73 o
 -14  10   4      396.51      397.94     33.62 o
 -12  10   4      107.03       88.07     23.48 o
 -10  10   4     1056.14     1134.53     49.23 o
  -8  10   4       21.68       11.95     16.99 o
  -6  10   4      425.80      455.60     27.77 o
  -4  10   4       27.49       23.33     15.71 o
  -2  10   4      303.30      319.75     22.21 o
   0  10   4      277.83      296.06     24.70 o
   2  10   4      418.52      460.06     28.69 o
   4  10   4        8.81       18.66     17.77 o
   6  10   4      137.55      189.12     27.84 o
   8  10   4      157.46      149.78     28.65 o
  10  10   4       14.15       49.20     26.06 o
  12  10   4       90.93      114.50     36.98 o
  14  10   4       13.72       15.19     42.71 o
  16  10   4       11.54       73.23     48.95 o
 -23  11   4        1.51      -29.49     51.64 o
 -21  11   4       10.06      -28.15     38.86 o
 -19  11   4        5.53      -16.03     41.82 o
 -17  11   4       75.29      144.18     39.51 o
 -15  11   4      160.87      173.92     60.61 o
 -13  11   4     1873.42     1952.92     70.15 o
 -11  11   4      824.68      835.22     45.10 o
  -9  11   4      349.61      379.16     32.93 o
  -7  11   4        5.28       -0.12     20.07 o
  -5  11   4        0.48        9.59     19.56 o
  -3  11   4       14.03       21.60     16.71 o
  -1  11   4      238.25      202.54     24.49 o
   1  11   4       41.01       12.36     22.83 o
   3  11   4        0.80       -5.89     24.54 o
   5  11   4       82.10       79.36     26.36 o
   7  11   4       97.46       77.54     27.28 o
   9  11   4      515.79      589.42     42.44 o
  11  11   4        1.08       34.31     32.01 o
  13  11   4      133.96      218.02     47.21 o
  15  11   4       17.47       18.84     47.21 o
 -20  12   4       21.12      143.26     46.18 o
 -18  12   4        1.11       63.35     96.43 o
 -16  12   4      156.06      176.36     57.84 o
 -14  12   4        2.30       33.40     25.24 o
 -12  12   4       80.35       78.08     27.02 o
 -10  12   4      159.09      167.03     32.38 o
  -8  12   4       21.47      -15.73     28.96 o
  -6  12   4       13.81       10.99     22.94 o
  -4  12   4      433.63      415.03     38.65 o
  -2  12   4      262.70      248.47     32.70 o
   0  12   4       15.55       40.23     26.89 o
   2  12   4        7.30        7.80     29.25 o
   4  12   4        2.61      -10.96     29.14 o
   6  12   4       87.23      139.08     31.94 o
   8  12   4        5.24      -39.44     39.44 o
  10  12   4       87.79      102.07     37.59 o
  12  12   4       49.21      123.53     53.01 o
 -19  13   4        3.50       20.94     52.07 o
 -17  13   4        0.14      -17.27     40.00 o
 -15  13   4        2.98        4.54     31.46 o
 -13  13   4       65.84       54.09     30.68 o
 -11  13   4      154.86      100.66     54.48 o
  -9  13   4      110.04      110.87     31.43 o
  -7  13   4       10.95      -16.35     29.46 o
  -5  13   4       22.89       56.42     26.80 o
  -3  13   4       80.36      142.11     30.33 o
  -1  13   4        0.69        3.54     25.41 o
   1  13   4       37.19       48.01     28.48 o
   3  13   4       19.89       62.45     45.35 o
   5  13   4       70.56      145.13     46.47 o
   7  13   4        0.02       29.76     37.67 o
   9  13   4       51.62       36.05     38.04 o
  11  13   4        0.32       -9.79     36.69 o
 -16  14   4        2.11       16.85     44.14 o
 -14  14   4       38.34       69.38     36.72 o
 -12  14   4        1.72       51.82     39.79 o
 -10  14   4        1.23       -0.54     37.52 o
  -8  14   4       34.17       56.13     36.74 o
  -6  14   4        1.66      -13.54     31.47 o
  -4  14   4        0.95       47.00     43.73 o
  -2  14   4       33.77       83.04     79.53 o
   0  14   4       59.49      106.82     45.14 o
   2  14   4       80.06      107.24     37.88 o
   4  14   4       57.61       43.39     37.71 o
   6  14   4        1.81       -2.02     35.88 o
   8  14   4       27.71       90.02     57.29 o
 -11  15   4        0.04      -43.11     43.11 o
  -9  15   4        0.76      -10.80     36.11 o
  -7  15   4      206.76      185.59     44.68 o
  -5  15   4        8.63       49.99     34.65 o
  -3  15   4        7.62       28.05     40.57 o
  -1  15   4       13.87       39.08     33.52 o
   1  15   4        0.14      -18.58     49.81 o
   3  15   4       72.52      135.05     63.32 o
 -31   1   5      114.89      314.02    125.18 o
 -29   1   5        1.27        0.81     59.13 o
 -27   1   5      145.24      202.17     63.92 o
 -25   1   5     1429.35     1711.70    207.78 o
 -23   1   5      147.14      125.95     45.83 o
 -21   1   5     5384.13     4825.18    158.14 o
 -19   1   5      940.71     1006.71     70.95 o
 -17   1   5       39.08       82.97     21.92 o
 -15   1   5        0.48       -3.62      8.99 o
 -13   1   5    31284.13    32664.56    293.59 o
 -11   1   5     5475.22     5222.65     47.16 o
  -9   1   5    10931.55    10183.98    118.14 o
  -7   1   5      208.72      113.62     10.95 o
  -5   1   5      204.91      182.48     13.62 o
  -3   1   5    36347.06    35220.52    335.12 o
  -1   1   5     4000.98     3774.47     68.00 o
   1   1   5        0.04       11.96      8.42 o
   3   1   5     7796.25     7874.67    146.45 o
   5   1   5    13873.31    13218.22    129.90 o
   7   1   5      789.45      750.41     17.66 o
   9   1   5     2058.35     1987.08     35.51 o
  11   1   5        6.11        3.81     13.13 o
  13   1   5      731.09      657.70     32.51 o
  15   1   5        2.46       39.09     24.90 o
  17   1   5       44.33       52.86     27.72 o
  19   1   5      107.08       73.77     32.92 o
  21   1   5        8.93       -2.68    127.64 o
 -30   2   5       21.67      -21.37     86.12 o
 -28   2   5        3.19       16.09     81.73 o
 -26   2   5        7.92      -45.28     45.28 o
 -24   2   5      949.08      833.67     84.31 o
 -22   2   5     1006.27      871.14     77.62 o
 -20   2   5      117.13       91.30     54.07 o
 -18   2   5      325.04      348.10     27.84 o
 -16   2   5      203.53      220.59     15.19 o
 -14   2   5     2629.41     2573.74     35.43 o
 -12   2   5     5653.45     6314.55     54.23 o
 -10   2   5      129.13      175.37     11.11 o
  -8   2   5    10010.77    10642.62    125.31 o
  -6   2   5     7646.69     7931.41     86.13 o
  -4   2   5     1777.87     1605.42     38.98 o
  -2   2   5      565.83      468.15     32.92 o
   0   2   5      442.94      398.02     17.12 o
   2   2   5     1627.74     1766.52     29.15 o
   4   2   5     5711.53     5927.60     60.74 o
   6   2   5     1075.09     1026.11     23.35 o
   8   2   5      728.76      684.48     22.97 o
  10   2   5      582.18      591.85     28.58 o
  12   2   5     1457.17     1566.41     42.17 o
  14   2   5      213.78      216.86     29.29 o
  16   2   5        3.34       15.66     25.91 o
  18   2   5       83.70       58.76     29.94 o
  20   2   5        9.49        0.91     30.92 o
 -31   3   5       37.79       80.74    106.01 o
 -29   3   5        8.58       83.36     94.64 o
 -27   3   5      307.81      366.25    115.18 o
 -25   3   5      242.23      135.78     86.22 o
 -23   3   5        1.70       -7.07     39.26 o
 -21   3   5       50.24      -30.92     36.11 o
 -19   3   5     3464.95     3064.61    121.11 o
 -17   3   5      820.83      793.99     19.44 o
 -15   3   5     4121.27     4238.53     48.41 o
 -13   3   5       20.91       46.53     14.88 o
 -11   3   5    19535.62    22230.61    168.38 o
  -9   3   5     2149.27     1984.43     32.12 o
  -7   3   5     2227.56     2397.29     36.03 o
  -5   3   5      314.25      413.74     13.75 o
  -3   3   5     1229.28     1266.97     23.88 o
  -1   3   5    29163.59    28995.61    243.07 o
   1   3   5    14194.01    14619.44    127.50 o
   3   3   5      164.23      210.87     15.23 o
   5   3   5       69.60       85.59     10.40 o
   7   3   5       23.38        8.92      9.90 o
   9   3   5      602.45      582.70     25.45 o
  11   3   5     2304.48     2228.07     51.53 o
  13   3   5      122.34      129.84     22.27 o
  15   3   5        9.11      -21.55     21.55 o
  17   3   5      262.66      291.15     44.92 o
  19   3   5        8.51       27.57     30.26 o
  21   3   5       54.01      100.27    101.42 o
 -30   4   5      141.85      202.05    116.57 o
 -28   4   5        3.50       61.50     92.64 o
 -26   4   5        0.27      -66.71     72.42 o
 -24   4   5       20.62      -22.44     73.52 o
 -22   4   5       44.42       57.49     68.99 o
 -20   4   5        4.50       24.73     62.08 o
 -18   4   5      846.24      678.67     36.23 o
 -16   4   5    10256.13    10290.38     99.10 o
 -14   4   5      626.38      635.73     19.63 o
 -12   4   5        1.72       -6.76      6.76 o
 -10   4   5      603.41      535.96     18.19 o
  -8   4   5    14844.84    14812.31    139.43 o
  -6   4   5      318.02      356.12     23.64 o
  -4   4   5     1272.98     1236.82     25.59 o
  -2   4   5      228.38      238.03     18.09 o
   0   4   5      189.78      279.44     15.10 o
   2   4   5     2483.69     2540.01     32.55 o
   4   4   5      714.47      568.05     19.80 o
   6   4   5      405.76      443.22     20.68 o
   8   4   5       82.89       40.45     11.97 o
  10   4   5      794.05      761.25     36.02 o
  12   4   5        9.25       18.27     14.61 o
  14   4   5      692.31      817.22     72.12 o
  16   4   5       75.00       61.12     33.33 o
  18   4   5       11.91        4.79     28.96 o
  20   4   5       14.14       -0.43     36.88 o
 -29   5   5        0.01       -3.04     87.49 o
 -27   5   5      185.53      120.82     96.87 o
 -25   5   5      264.05      347.17    111.62 o
 -23   5   5      495.90      429.97    106.54 o
 -21   5   5     1037.99     1228.05    148.37 o
 -19   5   5      229.00      144.71     37.27 o
 -17   5   5      391.47      460.94     27.93 o
 -15   5   5     2669.48     2512.00     46.84 o
 -13   5   5     6383.37     6092.41     75.63 o
 -11   5   5     2679.55     2698.87     56.17 o
  -9   5   5     5116.93     5068.49     71.50 o
  -7   5   5      145.62      147.79     13.89 o
  -5   5   5     7246.48     6971.88     78.62 o
  -3   5   5    11894.17    11368.22    111.16 o
  -1   5   5     1613.69     1766.94     29.09 o
   1   5   5     1594.10     1838.17     29.19 o
   3   5   5       44.93       33.68      9.25 o
   5   5   5     5640.08     5403.11     63.69 o
   7   5   5     1459.39     1540.15     35.49 o
   9   5   5     2091.19     2126.35     73.17 o
  11   5   5      422.46      408.46     28.99 o
  13   5   5       75.64      115.70     22.09 o
  15   5   5        3.47       27.25     45.34 o
  17   5   5      530.18      547.87     48.27 o
  19   5   5       67.45      119.52     50.27 o
 -28   6   5       45.29       21.20     85.98 o
 -26   6   5       23.34      -11.49     74.85 o
 -24   6   5      152.24      110.86     86.34 o
 -22   6   5       13.91       30.33     69.21 o
 -20   6   5        8.77       -0.58     30.66 o
 -18   6   5       22.83       40.26     25.75 o
 -16   6   5      347.60      303.48     47.08 o
 -14   6   5     4717.80     4768.61     75.30 o
 -12   6   5     1627.18     1668.47     31.42 o
 -10   6   5     8995.11     8700.57     82.47 o
  -8   6   5    10435.77    10599.22     95.56 o
  -6   6   5     5905.96     5593.70     65.75 o
  -4   6   5     2309.82     2291.19     33.33 o
  -2   6   5      127.35      172.30     13.80 o
   0   6   5      160.86      181.69     14.67 o
   2   6   5     1111.86     1183.04     26.53 o
   4   6   5      411.27      397.69     19.31 o
   6   6   5      574.01      621.12     25.68 o
   8   6   5       80.04       81.95     18.23 o
  10   6   5       16.12        8.39     17.16 o
  12   6   5       62.07       54.60     22.82 o
  14   6   5      337.10      341.39     36.04 o
  16   6   5       21.63      -14.49     30.89 o
  18   6   5       62.90       47.09     73.63 o
  20   6   5       20.65      -31.72     56.91 o
 -29   7   5       49.95       89.04     50.97 o
 -27   7   5        5.37       75.66     96.10 o
 -25   7   5       36.10      -37.03     70.39 o
 -23   7   5       21.44       34.61     63.02 o
 -21   7   5       68.16      131.77     78.65 o
 -19   7   5      630.18      660.46     59.78 o
 -17   7   5       88.92       91.57     26.76 o
 -15   7   5      190.86      183.96     29.54 o
 -13   7   5     1769.73     1772.47     47.94 o
 -11   7   5     1330.89     1297.75     35.52 o
  -9   7   5     3314.52     3307.54     46.62 o
  -7   7   5       35.17       66.41     12.84 o
  -5   7   5      144.94      139.45     14.30 o
  -3   7   5      148.42      146.81     13.16 o
  -1   7   5     5798.97     5337.74     66.16 o
   1   7   5        4.31       12.02     13.43 o
   3   7   5       79.75       69.45     12.76 o
   5   7   5     1501.50     1412.39     32.81 o
   7   7   5       35.76       24.52     13.78 o
   9   7   5      419.69      364.70     32.25 o
  11   7   5        5.12        0.22     22.95 o
  13   7   5       64.85       54.45     45.00 o
  15   7   5        5.33       69.85     34.18 o
  17   7   5      162.57      342.00     61.07 o
  19   7   5        6.46       48.44     45.06 o
 -28   8   5        0.36       77.63     63.43 o
 -26   8   5        9.92       -1.15     30.48 o
 -24   8   5      199.15      120.25     78.46 o
 -22   8   5       82.37       35.68     79.86 o
 -20   8   5      144.91      169.56     43.79 o
 -18   8   5       49.82       98.69     32.09 o
 -16   8   5        7.55       56.48     26.77 o
 -14   8   5     1608.87     1460.46     46.58 o
 -12   8   5      666.49      684.78     46.99 o
 -10   8   5     1743.14     1838.68     48.27 o
  -8   8   5      713.32      710.28     26.35 o
  -6   8   5      176.35      178.22     16.72 o
  -4   8   5      721.24      690.54     24.17 o
  -2   8   5       98.50       95.16     14.04 o
   0   8   5      185.51      185.32     19.36 o
   2   8   5      527.59      599.29     23.86 o
   4   8   5     1530.36     1487.27     34.44 o
   6   8   5      432.07      509.19     27.58 o
   8   8   5        2.75       17.52     18.00 o
  10   8   5      148.25       95.62     31.92 o
  12   8   5      359.84      323.39     42.38 o
  14   8   5      188.68      277.03     41.42 o
  16   8   5        3.55      -31.38     41.03 o
  18   8   5       17.96       -1.81     46.21 o
 -27   9   5        5.17       20.00     81.75 o
 -25   9   5       14.62      102.68     82.51 o
 -23   9   5       29.50       54.62     41.96 o
 -21   9   5      379.36      304.95     94.60 o
 -19   9   5       30.17      -24.61     24.61 o
 -17   9   5        0.01        5.07     21.18 o
 -15   9   5       60.60       34.84     21.63 o
 -13   9   5      922.24      812.96     40.32 o
 -11   9   5        0.27       -7.03     20.01 o
  -9   9   5        0.08      -19.62     19.62 o
  -7   9   5      553.95      566.39     35.33 o
  -5   9   5      316.40      271.65     20.43 o
  -3   9   5      688.09      648.10     27.34 o
  -1   9   5     1599.86     1781.79     40.90 o
   1   9   5     1406.11     1360.19     33.70 o
   3   9   5      809.10      834.58     33.81 o
   5   9   5       81.69       94.97     21.51 o
   7   9   5      301.89      197.44     33.13 o
   9   9   5       61.31      105.69     28.97 o
  11   9   5        8.63        5.82     25.20 o
  13   9   5       53.29       64.78     29.87 o
  15   9   5      109.41       71.94    109.22 o
  17   9   5       24.93       21.29     47.31 o
 -24  10   5       27.02       42.98     44.03 o
 -22  10   5       52.94       22.24     40.64 o
 -20  10   5       61.10      180.21     56.95 o
 -18  10   5      108.05       85.45     27.95 o
 -16  10   5      428.08      434.29     40.03 o
 -14  10   5       50.64       52.18     22.33 o
 -12  10   5      500.12      496.97     60.10 o
 -10  10   5      127.94      102.05     23.32 o
  -8  10   5      449.48      389.00     36.97 o
  -6  10   5       82.52      102.93     22.71 o
  -4  10   5     1010.58      972.85     39.39 o
  -2  10   5        0.09       12.25     18.44 o
   0  10   5      150.67      124.39     30.99 o
   2  10   5     1284.05     1217.55     48.60 o
   4  10   5      144.79      151.81     26.49 o
   6  10   5       94.12       74.38     25.72 o
   8  10   5       22.06       -5.82     41.54 o
  10  10   5        1.95       47.78     39.27 o
  12  10   5      146.07      123.23     38.39 o
  14  10   5      143.01       94.89     95.56 o
 -23  11   5       15.08       36.19     40.65 o
 -21  11   5      142.65      124.58     46.62 o
 -19  11   5       87.19      -60.56    151.99 o
 -17  11   5       62.28       13.71     45.18 o
 -15  11   5       15.18       69.58     25.12 o
 -13  11   5       33.75       99.11     26.22 o
 -11  11   5      507.20      549.52     40.32 o
  -9  11   5      398.06      449.25     35.39 o
  -7  11   5      102.49       76.12     23.31 o
  -5  11   5       36.54       40.08     21.22 o
  -3  11   5      892.59      838.30     45.88 o
  -1  11   5       60.29       40.84     22.81 o
   1  11   5        3.31       -8.40     23.87 o
   3  11   5       59.99       72.93     27.24 o
   5  11   5     1783.05     1779.07     60.33 o
   7  11   5       15.04       18.44     26.23 o
   9  11   5       89.78       96.13     30.49 o
  11  11   5      204.60      243.83     48.16 o
  13  11   5       20.14      -46.15     46.15 o
 -22  12   5       21.11       32.21     51.22 o
 -20  12   5       60.68        7.21     74.33 o
 -18  12   5       62.55       59.82     40.11 o
 -16  12   5        0.50      -24.36     24.36 o
 -14  12   5       47.15       15.59     26.19 o
 -12  12   5       54.02       46.14     28.51 o
 -10  12   5      149.97      195.18     30.35 o
  -8  12   5        2.07        8.62     23.68 o
  -6  12   5      235.88      233.52     49.30 o
  -4  12   5       92.33       29.29     25.71 o
  -2  12   5       40.28       33.56     27.20 o
   0  12   5      173.12      153.43     31.87 o
   2  12   5      337.97      380.95     39.37 o
   4  12   5      134.41      130.26     33.01 o
   6  12   5       28.86       42.84     59.74 o
   8  12   5       40.44       43.98     39.79 o
  10  12   5        2.34       49.97     39.59 o
  12  12   5        5.07      -46.48     67.46 o
 -19  13   5      100.77       61.86     47.68 o
 -17  13   5       90.17      135.06     52.56 o
 -15  13   5       24.33      -31.55     31.55 o
 -13  13   5        2.27       17.82     28.86 o
 -11  13   5      458.43      390.83     52.32 o
  -9  13   5       19.71       60.79     29.26 o
  -7  13   5       29.18       19.98     26.68 o
  -5  13   5       16.47        4.34     34.36 o
  -3  13   5        3.15       40.05     17.13 o
  -1  13   5        1.28       -7.27     24.82 o
   1  13   5        3.83       50.53     29.19 o
   3  13   5       29.66       46.21     29.19 o
   5  13   5       77.94       80.34     38.93 o
   7  13   5       11.81       37.80     52.96 o
   9  13   5      100.77      137.42     42.60 o
 -16  14   5       16.28      -30.24     30.24 o
 -14  14   5        1.00      -30.70     30.70 o
 -12  14   5       44.14       82.96     41.93 o
 -10  14   5       30.13       26.31     31.00 o
  -8  14   5      144.39      150.91     51.17 o
  -6  14   5        2.72       15.75     29.58 o
  -4  14   5        4.38       13.44     26.49 o
  -2  14   5        0.09       -0.38     30.73 o
   0  14   5        5.18       -4.35     55.00 o
   2  14   5        3.03       23.36     33.72 o
   4  14   5        3.37        0.88     35.27 o
   6  14   5       33.42       27.68     55.60 o
 -11  15   5        4.94      -31.08     48.69 o
  -9  15   5       15.97        6.74     36.07 o
  -7  15   5        2.47       -6.33     36.09 o
  -5  15   5       14.01       -5.39     34.27 o
  -3  15   5       50.00       97.31     56.22 o
  -1  15   5        3.40      -32.36     47.68 o
   1  15   5        1.72       -5.53     51.22 o
 -32   0   6       24.13       22.24     96.30 o
 -30   0   6       17.79        8.43     84.08 o
 -28   0   6       49.81       52.55     77.74 o
 -26   0   6     1365.84     1215.50    142.65 o
 -24   0   6      334.56      541.44     96.22 o
 -22   0   6       16.56       27.45     55.41 o
 -20   0   6     1331.89     1198.50    107.28 o
 -18   0   6     3405.98     3063.74     82.36 o
 -16   0   6     3647.75     3369.30     79.75 o
 -14   0   6     5036.31     5657.69    101.78 o
 -12   0   6      431.59      429.01     16.11 o
 -10   0   6     2481.10     2370.34     58.73 o
  -8   0   6    33960.15    33354.44    651.04 o
  -6   0   6     2522.50     1953.59     55.76 o
  -4   0   6     8168.56     7294.52    114.83 o
  -2   0   6    25417.48    25268.82    474.74 o
   0   0   6    14476.78    13906.35    176.84 o
   2   0   6      328.48      427.18     24.96 o
   4   0   6     5769.87     5773.84     99.10 o
   6   0   6     4970.78     5074.75    201.20 o
   8   0   6      742.29      677.74     85.38 o
  10   0   6     1801.94     1577.76     61.21 o
  12   0   6     1047.46     1114.21     84.70 o
  14   0   6        8.60       55.87     35.09 o
  16   0   6       32.99       -8.36     35.73 o
  18   0   6      361.90      375.00     93.75 o
  20   0   6       65.57       15.83     43.92 o
 -31   1   6        5.80      -72.68     72.68 o
 -29   1   6       93.03      113.93     63.46 o
 -27   1   6        0.07      -30.85     46.42 o
 -25   1   6        0.70      -29.96     42.00 o
 -23   1   6      556.16      449.11     64.30 o
 -21   1   6      514.85      505.27     62.59 o
 -19   1   6      699.29      692.64     41.47 o
 -17   1   6      262.71      252.45     26.43 o
 -15   1   6     2330.30     2136.68     32.97 o
 -13   1   6     7768.33     8789.43     81.67 o
 -11   1   6    12034.35    12829.29    174.42 o
  -9   1   6     7345.08     6833.27     88.63 o
  -7   1   6    38431.88    37971.11    400.37 o
  -5   1   6    17234.74    17237.65    177.08 o
  -3   1   6      165.21       92.50     10.91 o
  -1   1   6      576.79      577.13     24.50 o
   1   1   6     8501.92     9069.14     85.65 o
   3   1   6      151.85      169.92     13.37 o
   5   1   6      107.73      139.54     14.29 o
   7   1   6       19.83       18.93     11.48 o
   9   1   6        2.22        6.13     13.06 o
  11   1   6      143.68      128.90     18.45 o
  13   1   6      636.26      604.80     40.11 o
  15   1   6      282.52      259.19     34.78 o
  17   1   6        9.67       -7.92     27.39 o
  19   1   6       20.73       21.10     30.00 o
 -32   2   6        0.49      -40.69     92.79 o
 -30   2   6        2.80      -69.11     79.17 o
 -28   2   6      121.91      183.81     95.30 o
 -26   2   6      992.23     1035.32     96.00 o
 -24   2   6      256.35      326.09     57.90 o
 -22   2   6     4087.63     4023.25    136.56 o
 -20   2   6     3041.75     2707.60     80.12 o
 -18   2   6     2873.39     2760.94     52.88 o
 -16   2   6     2302.31     2008.70     35.01 o
 -14   2   6     6912.90     6744.97     57.69 o
 -12   2   6    12190.40    12918.53    101.17 o
 -10   2   6      103.10       97.29     10.35 o
  -8   2   6    15845.64    15483.08    158.21 o
  -6   2   6       54.39      100.98     10.17 o
  -4   2   6    32624.04    32792.67    410.12 o
  -2   2   6      209.43      173.96     14.74 o
   0   2   6     4044.24     4110.47     47.79 o
   2   2   6     3770.90     4043.72     49.89 o
   4   2   6    14373.94    14032.48    158.44 o
   6   2   6      339.37      310.06     20.17 o
   8   2   6     3468.86     3549.80     62.45 o
  10   2   6     1248.73     1351.26     38.25 o
  12   2   6       13.77       22.30     14.62 o
  14   2   6      406.02      449.46     37.93 o
  16   2   6      122.46      189.67     32.92 o
  18   2   6       43.89      111.50     33.81 o
  20   2   6       21.18       48.52     37.21 o
 -31   3   6       11.82       93.08     99.97 o
 -29   3   6        0.34      -17.54     81.62 o
 -27   3   6       85.76       61.72     85.70 o
 -25   3   6      314.48      302.91     89.61 o
 -23   3   6       55.82       44.95     42.94 o
 -21   3   6      362.72      395.52     56.80 o
 -19   3   6        2.97       28.65     22.96 o
 -17   3   6        5.08        6.92      7.50 o
 -15   3   6     1594.13     1634.63     27.26 o
 -13   3   6     3206.75     3260.75     36.99 o
 -11   3   6     2465.78     2309.77     31.06 o
  -9   3   6      187.02      261.27     13.14 o
  -7   3   6    14543.09    15508.23    146.37 o
  -5   3   6      678.04      546.82     28.14 o
  -3   3   6      453.80      505.67     17.19 o
  -1   3   6       42.41       49.36     11.19 o
   1   3   6      966.72      988.72     22.66 o
   3   3   6     8669.64     9167.32     99.03 o
   5   3   6     1237.03     1087.59     32.84 o
   7   3   6      340.63      337.36     23.66 o
   9   3   6       36.87       23.76     13.83 o
  11   3   6      180.38      177.70     21.96 o
  13   3   6        5.30       -4.09     21.78 o
  15   3   6       77.20       55.17     35.27 o
  17   3   6       87.86       75.11     30.49 o
  19   3   6      112.99       77.67     34.00 o
 -30   4   6        5.50       48.78     99.76 o
 -28   4   6       66.31       86.37     93.07 o
 -26   4   6       39.75       44.67     79.14 o
 -24   4   6       58.65       79.61     77.24 o
 -22   4   6      628.55      780.29    120.25 o
 -20   4   6      568.35      635.76     54.68 o
 -18   4   6      311.10      276.05     22.49 o
 -16   4   6     5080.46     5048.58     58.65 o
 -14   4   6     5150.79     5517.34     73.49 o
 -12   4   6        5.81        5.92      7.03 o
 -10   4   6       30.27       38.74      9.13 o
  -8   4   6    17353.65    17408.15    175.50 o
  -6   4   6      242.82      253.69     13.62 o
  -4   4   6     6829.03     6706.28     88.63 o
  -2   4   6        9.37        7.42      4.27 o
   0   4   6     1717.58     1560.68     30.85 o
   2   4   6    11063.08    11173.99    166.44 o
   4   4   6     5710.63     5833.46     75.25 o
   6   4   6      536.25      565.77     29.21 o
   8   4   6      279.22      271.51     23.81 o
  10   4   6      952.19      856.24     38.81 o
  12   4   6       13.29       16.81     15.94 o
  14   4   6      437.57      502.04     43.48 o
  16   4   6        1.61      -10.31     25.02 o
  18   4   6        0.01      -17.83     28.89 o
 -31   5   6        6.15       57.74     96.93 o
 -29   5   6        6.31       19.35     88.11 o
 -27   5   6      116.58      197.39    100.97 o
 -25   5   6      376.76      381.58    107.67 o
 -23   5   6      419.20      397.31    103.56 o
 -21   5   6      118.87       87.18     36.09 o
 -19   5   6       35.77       44.41     31.88 o
 -17   5   6      345.12      390.25     25.47 o
 -15   5   6       40.65       46.48     19.46 o
 -13   5   6     2710.77     3097.97     49.75 o
 -11   5   6     6104.08     6327.58     71.29 o
  -9   5   6      215.53      276.67     17.71 o
  -7   5   6     1308.04     1497.30     35.10 o
  -5   5   6     4806.74     4944.11     62.93 o
  -3   5   6       78.78       46.43      9.64 o
  -1   5   6      164.89      186.26     14.96 o
   1   5   6       49.94       34.12     10.36 o
   3   5   6      359.55      272.68     19.33 o
   5   5   6     1524.24     1280.51     35.05 o
   7   5   6      550.31      569.87     30.89 o
   9   5   6      379.82      374.41     27.95 o
  11   5   6       22.87       15.67     16.81 o
  13   5   6        0.27       -2.53     23.24 o
  15   5   6       13.45       -9.56     33.76 o
  17   5   6        4.59       -6.72     27.74 o
  19   5   6       42.18       27.34     46.36 o
 -30   6   6       62.74       81.40    104.73 o
 -28   6   6       39.71       39.08     95.93 o
 -26   6   6        0.10      -13.19     78.39 o
 -24   6   6       81.07       68.59     78.67 o
 -22   6   6       15.36       20.97     72.50 o
 -20   6   6      630.78      508.75    120.08 o
 -18   6   6       40.96       51.29     21.79 o
 -16   6   6     1228.62     1247.92     47.62 o
 -14   6   6      195.67      166.04     20.16 o
 -12   6   6      118.05      142.74     17.16 o
 -10   6   6      266.08      280.22     19.98 o
  -8   6   6     2851.00     2730.46     48.04 o
  -6   6   6       57.13       48.34      9.87 o
  -4   6   6     2720.92     2697.47     43.23 o
  -2   6   6     2763.80     2849.75     86.45 o
   0   6   6      836.30      940.63     29.82 o
   2   6   6       12.10       19.27     11.98 o
   4   6   6      154.60      121.73     17.27 o
   6   6   6     1095.91     1053.81     36.73 o
   8   6   6      108.00      197.00     33.40 o
  10   6   6      205.45      146.93     35.17 o
  12   6   6      176.56      204.45     30.88 o
  14   6   6       39.97       24.97     27.82 o
  16   6   6       53.22       77.07     36.25 o
  18   6   6        1.08       53.86    106.98 o
 -29   7   6        0.21      -86.71     86.71 o
 -27   7   6       62.36       -0.69     82.02 o
 -25   7   6      124.10       30.54     78.87 o
 -23   7   6       18.26      -27.21     56.79 o
 -21   7   6      289.16      176.01     77.75 o
 -19   7   6      765.83      730.49    139.20 o
 -17   7   6        1.01       11.55     21.93 o
 -15   7   6     4670.58     4595.78     78.46 o
 -13   7   6     2480.10     2464.92     63.08 o
 -11   7   6      761.83      657.02     34.81 o
  -9   7   6      777.40      700.75     34.39 o
  -7   7   6      370.93      411.08     23.61 o
  -5   7   6     1662.78     1639.97     40.44 o
  -3   7   6      526.86      516.07     25.03 o
  -1   7   6      963.94     1006.81     39.24 o
   1   7   6     1293.55     1211.63     33.04 o
   3   7   6      160.09      175.22     18.64 o
   5   7   6       84.05       85.64     16.46 o
   7   7   6      182.29      250.96     35.25 o
   9   7   6       56.94       27.64     21.25 o
  11   7   6        7.52       18.88     23.38 o
  13   7   6      215.35      218.02     41.14 o
  15   7   6       17.75      -16.77     37.61 o
  17   7   6        0.16       51.61    134.50 o
 -28   8   6       83.30       69.90     45.78 o
 -26   8   6      168.81       85.10     60.58 o
 -24   8   6      432.77      459.50    108.83 o
 -22   8   6      902.43      979.59    147.87 o
 -20   8   6      689.22      690.29     65.98 o
 -18   8   6      382.40      400.50     38.29 o
 -16   8   6      909.23      983.94     50.90 o
 -14   8   6     4528.45     4499.41     92.66 o
 -12   8   6     2807.88     2902.24     85.29 o
 -10   8   6     1401.15     1346.61     38.71 o
  -8   8   6     2324.88     2212.07     46.58 o
  -6   8   6        9.66        0.94     13.41 o
  -4   8   6     2343.10     2128.13     41.95 o
  -2   8   6     1828.13     1744.82     40.99 o
   0   8   6       48.56       58.19     15.79 o
   2   8   6     2330.09     2273.72     46.95 o
   4   8   6      105.25      129.66     17.66 o
   6   8   6      955.31      989.48     46.31 o
   8   8   6       82.28      102.85     24.16 o
  10   8   6      557.35      639.61     63.95 o
  12   8   6       25.79       16.18     80.39 o
  14   8   6      185.63      185.67     40.59 o
  16   8   6       24.11      105.29     63.98 o
 -27   9   6        4.72      -38.15     38.15 o
 -25   9   6       15.80       27.72     40.76 o
 -23   9   6      120.17      118.48     44.77 o
 -21   9   6       19.89       46.82     28.82 o
 -19   9   6      113.37      158.62     32.27 o
 -17   9   6      343.31      321.11     37.51 o
 -15   9   6        6.41       23.10     24.79 o
 -13   9   6     1823.79     1893.44     58.62 o
 -11   9   6     1401.24     1276.34     45.31 o
  -9   9   6    10483.30    10266.38    122.49 o
  -7   9   6      446.14      452.85     28.62 o
  -5   9   6     1367.22     1370.24     40.44 o
  -3   9   6        5.21      -14.34     17.34 o
  -1   9   6       45.58       29.58     17.06 o
   1   9   6        0.36        4.57     16.49 o
   3   9   6       41.83       61.42     17.28 o
   5   9   6       57.69       60.28     17.33 o
   7   9   6      254.40      298.12     36.57 o
   9   9   6       10.71      -38.98     46.52 o
  11   9   6        8.51       18.02     40.34 o
  13   9   6        0.10       12.78     28.80 o
  15   9   6        0.23       27.68     63.15 o
 -26  10   6       88.83       80.12     56.94 o
 -24  10   6       38.30        0.20     40.39 o
 -22  10   6       13.48       19.34     40.76 o
 -20  10   6       74.47       87.68     48.45 o
 -18  10   6        9.35        0.87     26.86 o
 -16  10   6        5.32      -21.74     21.74 o
 -14  10   6      372.74      553.52     39.42 o
 -12  10   6      167.89      152.47     25.76 o
 -10  10   6       74.33       92.77     23.26 o
  -8  10   6        4.26      -17.47     17.47 o
  -6  10   6      812.77      809.83     40.87 o
  -4  10   6       63.02       67.28     21.41 o
  -2  10   6      178.55      207.82     26.23 o
   0  10   6      268.58      253.43     32.11 o
   2  10   6       17.09      -18.22     18.22 o
   4  10   6        4.46       10.75     24.94 o
   6  10   6       36.54       21.33     23.75 o
   8  10   6       22.97       49.61     27.31 o
  10  10   6      149.78      156.01     35.75 o
  12  10   6       15.82       51.64     31.56 o
  14  10   6       34.51       48.61     48.46 o
 -23  11   6      183.30      191.65     61.36 o
 -21  11   6        0.42      -96.59     98.48 o
 -19  11   6      104.00       43.91     84.50 o
 -17  11   6        0.08       -8.21     23.73 o
 -15  11   6       33.12       85.66     27.06 o
 -13  11   6        1.13       28.07     29.76 o
 -11  11   6       44.56       92.94     25.35 o
  -9  11   6       32.84       33.08     22.93 o
  -7  11   6       74.31       74.06     27.38 o
  -5  11   6       51.18        9.06     20.80 o
  -3  11   6       19.88       12.15     22.76 o
  -1  11   6       18.96        9.76     16.45 o
   1  11   6        1.89        6.31     23.25 o
   3  11   6       94.28      111.40     33.02 o
   5  11   6      207.02      162.88     29.07 o
   7  11   6      393.91      419.94     40.44 o
   9  11   6       26.83       52.61     32.32 o
  11  11   6       38.41       53.23     58.06 o
  13  11   6       65.95       63.24    107.25 o
 -22  12   6        2.04       36.00     52.44 o
 -20  12   6       45.58       53.88     36.36 o
 -18  12   6        0.43      -25.64     26.91 o
 -16  12   6       13.80      -24.37     24.37 o
 -14  12   6        2.02      -25.21     25.21 o
 -12  12   6     1137.17     1118.11     52.88 o
 -10  12   6       37.20       36.44     24.48 o
  -8  12   6        4.90      -10.01     23.59 o
  -6  12   6        5.52        6.79     22.45 o
  -4  12   6      182.30      181.79     40.68 o
  -2  12   6      202.26      216.46     33.12 o
   0  12   6        0.17      -25.12     25.12 o
   2  12   6       53.52       31.58     27.73 o
   4  12   6      388.77      298.32     38.61 o
   6  12   6        0.06       40.99     50.15 o
   8  12   6       88.89      103.19     39.26 o
  10  12   6       40.96       77.55     39.83 o
 -19  13   6       67.61      140.12     37.81 o
 -17  13   6       20.44       31.01     29.15 o
 -15  13   6       10.67      -25.99     25.99 o
 -13  13   6      131.08      110.10     30.61 o
 -11  13   6        5.22        7.76     26.19 o
  -9  13   6       35.98       54.54     26.95 o
  -7  13   6      208.28      185.93     34.47 o
  -5  13   6       90.40       58.44     29.14 o
  -3  13   6       19.61        4.44     21.89 o
  -1  13   6       15.02        5.10     21.45 o
   1  13   6      181.95      134.81     39.43 o
   3  13   6       32.36       29.46     29.33 o
   5  13   6       62.79      115.54     38.25 o
   7  13   6       15.02       59.54     35.91 o
 -16  14   6       12.14       56.74     32.65 o
 -14  14   6        4.60      -14.98     28.50 o
 -12  14   6       64.21       31.94     33.92 o
 -10  14   6       25.01       44.67     39.06 o
  -8  14   6      237.66      153.07     35.31 o
  -6  14   6        7.34       30.21     29.90 o
  -4  14   6       21.05       -4.28     33.69 o
  -2  14   6        0.45       -2.89     29.41 o
   0  14   6       71.18       27.23     48.51 o
   2  14   6       37.24        3.75     43.91 o
   4  14   6        0.01       54.78     53.37 o
 -11  15   6      158.52      195.82     60.13 o
  -9  15   6       34.65       57.99     51.54 o
  -7  15   6        0.27      -13.77     45.62 o
  -5  15   6       11.56       20.02     49.46 o
  -3  15   6        1.13      -43.13     43.13 o
  -1  15   6       46.14       31.12     55.32 o
 -33   1   7      198.16      231.39    110.26 o
 -31   1   7       17.25       34.79     86.83 o
 -29   1   7      381.03      495.20     82.49 o
 -27   1   7      105.32      120.49     55.20 o
 -25   1   7      110.10       71.64     45.78 o
 -23   1   7      261.04      200.35     50.86 o
 -21   1   7     3135.73     3152.29     79.43 o
 -19   1   7     1624.27     1613.19     53.94 o
 -17   1   7     5950.49     6095.49     83.65 o
 -15   1   7     6374.02     6214.15     69.07 o
 -13   1   7    29760.49    30582.39    384.89 o
 -11   1   7    10216.11    10724.05    154.45 o
  -9   1   7        8.07       -2.69      8.52 o
  -7   1   7    26728.28    26092.35    287.93 o
  -5   1   7      831.60      796.33     24.70 o
  -3   1   7    22786.31    22185.06    262.07 o
  -1   1   7      114.52       94.30      9.67 o
   1   1   7     5878.34     5750.69     62.73 o
   3   1   7     6276.46     6350.27     75.93 o
   5   1   7     1461.25     1356.83     33.52 o
   7   1   7       36.23        2.81     11.83 o
   9   1   7       86.83      121.61     17.14 o
  11   1   7      189.99      216.45     22.28 o
  13   1   7        0.84       10.14     23.44 o
  15   1   7      180.97      178.76     32.30 o
  17   1   7       18.38       53.06     31.27 o
  19   1   7        3.98       21.65     32.85 o
 -32   2   7      118.88      -12.90     88.58 o
 -30   2   7       56.07       37.07     83.21 o
 -28   2   7       81.13       75.46     79.20 o
 -26   2   7        8.65      -37.25     42.25 o
 -24   2   7      293.11      199.88     51.61 o
 -22   2   7      412.15      418.64     39.70 o
 -20   2   7      150.15      127.45     26.57 o
 -18   2   7     1361.50     1414.20     35.88 o
 -16   2   7        4.24       11.30      8.14 o
 -14   2   7     6964.05     6632.98     62.54 o
 -12   2   7     2345.18     2407.00     44.19 o
 -10   2   7    16920.68    19188.28    216.76 o
  -8   2   7       75.77       88.45     13.99 o
  -6   2   7     4135.33     4183.79     60.83 o
  -4   2   7     9099.46     9024.17    151.64 o
  -2   2   7     1678.88     1878.85     36.56 o
   0   2   7     1082.40     1001.81     21.17 o
   2   2   7       66.53      102.51     12.76 o
   4   2   7     2959.45     2662.89     50.07 o
   6   2   7      609.81      610.58     28.72 o
   8   2   7       77.65       97.00     19.30 o
  10   2   7      106.99       77.42     21.61 o
  12   2   7       14.06       -6.03     17.98 o
  14   2   7        8.71        0.78     24.44 o
  16   2   7      121.27      166.18     34.11 o
  18   2   7       49.85       23.17     31.06 o
 -31   3   7       18.35       38.16     91.88 o
 -29   3   7       49.19       74.70     82.30 o
 -27   3   7       26.05      -51.58     69.79 o
 -25   3   7      690.82      738.85    122.12 o
 -23   3   7     1352.91     1324.73    146.14 o
 -21   3   7       10.39       25.19     24.25 o
 -19   3   7      569.02      564.51     62.90 o
 -17   3   7      109.72      161.06     11.92 o
 -15   3   7     9797.80     9646.63     81.14 o
 -13   3   7     1669.94     2070.60     29.55 o
 -11   3   7    33528.89    34559.02    330.50 o
  -9   3   7     6583.01     7164.11     84.01 o
  -7   3   7    14317.86    14832.47    144.78 o
  -5   3   7      190.66      210.19     17.44 o
  -3   3   7     5900.16     5697.65    121.79 o
  -1   3   7     6188.00     6154.62     64.63 o
   1   3   7       42.14       43.78     10.22 o
   3   3   7       38.33       19.63     11.11 o
   5   3   7     4402.45     4342.64     68.89 o
   7   3   7     2867.47     2649.63     51.31 o
   9   3   7      540.54      461.18     27.55 o
  11   3   7      259.90      180.64     23.29 o
  13   3   7       66.48       41.32     57.93 o
  15   3   7       54.44       61.18     28.96 o
  17   3   7        3.29        9.36     30.54 o
  19   3   7        0.59       26.40     32.94 o
 -32   4   7        0.34      -85.82     85.82 o
 -30   4   7       58.36       84.96     97.13 o
 -28   4   7        6.78      -25.96     77.51 o
 -26   4   7      391.23      455.86    112.84 o
 -24   4   7      196.79      235.03     85.32 o
 -22   4   7     1337.52      969.10     63.20 o
 -20   4   7     1026.01     1066.14     76.71 o
 -18   4   7      430.85      508.71     25.79 o
 -16   4   7      805.29      735.04     22.08 o
 -14   4   7     2813.87     2614.43     34.82 o
 -12   4   7     9419.40     9841.45    107.49 o
 -10   4   7     6033.89     7146.75     85.88 o
  -8   4   7        6.92       18.79      6.68 o
  -6   4   7     8227.89     7945.34     85.80 o
  -4   4   7     6028.29     5678.86     96.88 o
  -2   4   7        0.74       25.45      7.15 o
   0   4   7       73.08       72.06     12.01 o
   2   4   7      223.19      161.34     16.12 o
   4   4   7        6.68       -8.34     11.47 o
   6   4   7       17.50        1.54     12.71 o
   8   4   7      256.97      284.15     24.79 o
  10   4   7        2.37        6.29     14.12 o
  12   4   7      115.42       94.79     27.01 o
  14   4   7      602.42      600.33     48.50 o
  16   4   7        2.70        9.57     28.57 o
  18   4   7       22.35       23.71     30.14 o
 -31   5   7       40.47       15.30     93.66 o
 -29   5   7      280.51      280.75    112.89 o
 -27   5   7      259.02      187.41     94.37 o
 -25   5   7      261.97      342.95     98.37 o
 -23   5   7     1071.71      956.23     65.47 o
 -21   5   7     4663.63     4438.41    124.17 o
 -19   5   7     2289.48     2268.88     68.26 o
 -17   5   7     9727.96     9837.25    125.33 o
 -15   5   7     1197.69     1128.51     32.54 o
 -13   5   7     2608.16     2551.03     41.23 o
 -11   5   7      228.23      214.52     16.70 o
  -9   5   7      374.57      377.04     21.36 o
  -7   5   7     3588.14     3271.13     48.11 o
  -5   5   7      301.80      305.17     17.72 o
  -3   5   7     4373.33     4278.43     55.38 o
  -1   5   7     3944.36     3725.09     53.70 o
   1   5   7     5348.92     4830.19     66.38 o
   3   5   7     1176.66     1214.92     33.96 o
   5   5   7     2656.28     2691.52     51.48 o
   7   5   7       64.01       67.73     17.24 o
   9   5   7      357.10      434.81     32.29 o
  11   5   7      610.57      717.20     44.32 o
  13   5   7      498.36      509.58     41.46 o
  15   5   7      275.49      297.80     38.27 o
  17   5   7       23.34        6.88     37.71 o
 -30   6   7       69.87       11.49     93.67 o
 -28   6   7       31.10      -15.54     84.88 o
 -26   6   7       50.56      101.85     82.83 o
 -24   6   7       62.61      -56.07     56.07 o
 -22   6   7       74.76      100.50     38.58 o
 -20   6   7       85.59       86.17     36.21 o
 -18   6   7      118.13       93.78     32.32 o
 -16   6   7        0.62       -6.65     11.92 o
 -14   6   7     4658.26     4548.50     66.51 o
 -12   6   7     1637.80     1701.12     39.46 o
 -10   6   7     2716.26     2895.85     50.46 o
  -8   6   7     5820.17     5799.69     83.45 o
  -6   6   7     7034.97     7215.35     85.41 o
  -4   6   7     1238.38     1358.81     31.44 o
  -2   6   7      169.47      212.44     20.91 o
   0   6   7       54.11       31.85     12.84 o
   2   6   7      351.93      326.24     22.42 o
   4   6   7       70.07       78.84     16.19 o
   6   6   7      328.82      360.89     27.32 o
   8   6   7      128.92      143.68     25.34 o
  10   6   7        0.04       10.07     24.37 o
  12   6   7      452.94      542.43     41.79 o
  14   6   7        3.34       -9.41     26.68 o
  16   6   7       22.07       41.87     36.58 o
 -29   7   7      128.97      -19.86     90.94 o
 -27   7   7      149.77      162.79    102.61 o
 -25   7   7      661.34      638.91    133.37 o
 -23   7   7       13.30       42.76     39.42 o
 -21   7   7      147.38       51.21     30.24 o
 -19   7   7      144.04      195.45     33.15 o
 -17   7   7      139.95      200.78     29.02 o
 -15   7   7      960.96     1022.02     48.89 o
 -13   7   7        2.44      -10.77     18.22 o
 -11   7   7      349.07      326.08     26.90 o
  -9   7   7      459.99      451.16     29.03 o
  -7   7   7     2834.41     2714.51     51.57 o
  -5   7   7      446.65      459.42     25.15 o
  -3   7   7      264.37      309.65     21.18 o
  -1   7   7      515.86      517.41     26.71 o
   1   7   7      296.78      301.05     26.71 o
   3   7   7     1392.69     1275.58     36.76 o
   5   7   7      651.35      674.21     36.07 o
   7   7   7        3.26      -12.59     18.20 o
   9   7   7       77.67      101.99     25.14 o
  11   7   7       86.46       50.02     36.21 o
  13   7   7      135.88       86.17     47.94 o
  15   7   7      139.28      118.42     69.83 o
 -28   8   7       72.64      -14.15     82.98 o
 -26   8   7        1.75        5.50     59.07 o
 -24   8   7        0.02        0.19     63.84 o
 -22   8   7      257.41      321.36     52.71 o
 -20   8   7      581.93      501.82     57.15 o
 -18   8   7       27.99        4.92     25.44 o
 -16   8   7      159.30      170.04     30.42 o
 -14   8   7      172.35      211.73     33.98 o
 -12   8   7      590.37      601.05     36.70 o
 -10   8   7     2098.79     2054.56     65.89 o
  -8   8   7     2327.49     2313.31     47.90 o
  -6   8   7      174.46      185.46     25.62 o
  -4   8   7       18.20       23.12     14.65 o
  -2   8   7     1179.33     1104.80     54.99 o
   0   8   7      392.61      403.42     25.29 o
   2   8   7      268.99      337.87     39.05 o
   4   8   7      171.66      161.27     21.85 o
   6   8   7      889.17      872.41     42.29 o
   8   8   7        5.34        1.82     23.52 o
  10   8   7        2.34       28.02     29.89 o
  12   8   7      174.80      234.52     41.89 o
  14   8   7        0.06      -32.02     32.02 o
 -27   9   7       26.90       98.47     42.43 o
 -25   9   7        0.25       85.17     72.61 o
 -23   9   7      155.86      118.43     45.40 o
 -21   9   7        0.20        5.71     83.10 o
 -19   9   7       53.53       80.18     35.26 o
 -17   9   7      130.03      150.03     31.53 o
 -15   9   7     1327.92     1312.60     46.18 o
 -13   9   7      728.63      622.17     36.50 o
 -11   9   7        1.61      -12.94     17.52 o
  -9   9   7        4.18      -16.56     16.56 o
  -7   9   7      534.09      532.17     30.70 o
  -5   9   7      360.78      345.83     25.68 o
  -3   9   7     1718.68     1577.64     47.81 o
  -1   9   7      220.11      248.01     24.33 o
   1   9   7      719.67      611.18     35.27 o
   3   9   7      133.64       94.45     21.16 o
   5   9   7      304.00      281.83     30.74 o
   7   9   7       42.27       53.38     29.88 o
   9   9   7        7.00       18.04     30.63 o
  11   9   7       72.85       91.71     35.81 o
  13   9   7       19.80      -40.65     50.44 o
 -26  10   7      138.42       86.51     66.92 o
 -24  10   7       39.43       74.89     43.72 o
 -22  10   7       17.48      -12.17     31.54 o
 -20  10   7        2.41        2.09     28.16 o
 -18  10   7       19.86       29.29     24.03 o
 -16  10   7        3.88       -5.55     22.96 o
 -14  10   7      121.99       75.08     27.73 o
 -12  10   7      339.91      401.44     32.43 o
 -10  10   7      486.26      397.79     29.71 o
  -8  10   7       52.57       58.34     22.04 o
  -6  10   7      636.33      685.87     38.13 o
  -4  10   7      508.86      564.75     35.62 o
  -2  10   7      474.69      480.99     50.54 o
   0  10   7        0.13       -6.85     16.19 o
   2  10   7      146.10      185.92     23.83 o
   4  10   7       35.56       13.26     23.57 o
   6  10   7      969.30      961.34     60.82 o
   8  10   7        9.90       -1.07     28.51 o
  10  10   7       25.12        4.39     28.27 o
  12  10   7       23.78       71.30     33.12 o
 -25  11   7        4.44      -40.66     77.47 o
 -23  11   7      124.00       10.25    115.23 o
 -21  11   7        0.58      -15.07     33.75 o
 -19  11   7       54.87       79.11     32.84 o
 -17  11   7      339.97      307.75     33.55 o
 -15  11   7       15.28       74.57     31.89 o
 -13  11   7      233.19      197.10     32.61 o
 -11  11   7      365.38      281.33     35.54 o
  -9  11   7      133.58      107.37     25.18 o
  -7  11   7      806.90      851.77     43.99 o
  -5  11   7      192.41      155.24     26.14 o
  -3  11   7        3.17       19.09     21.20 o
  -1  11   7       54.08       62.66     25.35 o
   1  11   7      446.15      434.85     47.72 o
   3  11   7      157.73      134.90     34.10 o
   5  11   7       57.72       23.12     25.80 o
   7  11   7        3.30        9.97     28.63 o
   9  11   7       32.25       47.11     37.18 o
  11  11   7        4.87       15.06     63.18 o
 -22  12   7        1.88       81.87     63.19 o
 -20  12   7       15.55       35.20     33.32 o
 -18  12   7       61.20       12.29     63.64 o
 -16  12   7       42.54       86.12     30.05 o
 -14  12   7        7.00       61.21     34.48 o
 -12  12   7       77.34       63.15     25.90 o
 -10  12   7      353.50      416.09     52.81 o
  -8  12   7        9.25       -2.20     27.64 o
  -6  12   7      845.06      838.88     46.93 o
  -4  12   7      148.57      131.07     29.83 o
  -2  12   7       71.08       73.93     27.73 o
   0  12   7      211.87      167.24     47.43 o
   2  12   7        0.67       57.21     28.89 o
   4  12   7        7.03       36.56     40.19 o
   6  12   7       37.21       84.57     38.75 o
   8  12   7       62.21       36.92     42.04 o
 -21  13   7        2.80        4.56     32.66 o
 -19  13   7        1.27      -70.67     70.67 o
 -17  13   7       13.63       -6.49     29.25 o
 -15  13   7        9.53      -17.91     26.27 o
 -13  13   7        5.87      -24.60     24.60 o
 -11  13   7      132.72       89.87     30.30 o
  -9  13   7      207.31      202.46     48.05 o
  -7  13   7        9.17       -3.09     27.66 o
  -5  13   7      122.94      122.89     31.90 o
  -3  13   7        2.27       26.85     26.23 o
  -1  13   7      100.23        5.38     26.88 o
   1  13   7       64.67       15.18     29.74 o
   3  13   7       33.72       66.78     32.27 o
   5  13   7        7.36       50.77     35.37 o
   7  13   7       52.60       25.72     57.07 o
 -16  14   7        4.46      -25.13     28.29 o
 -14  14   7        3.87      -11.11     30.03 o
 -12  14   7      114.70      104.63     33.86 o
 -10  14   7       75.03       25.14     39.99 o
  -8  14   7        0.84      -27.07     27.07 o
  -6  14   7       49.22       56.72     31.52 o
  -4  14   7       30.05       35.87     43.23 o
  -2  14   7        4.94      -18.05     28.08 o
   0  14   7       25.33        7.46     33.68 o
   2  14   7       20.30       36.76     49.31 o
   4  14   7       31.25      -38.32     48.66 o
 -11  15   7        0.03       50.11     53.62 o
  -9  15   7        3.50       28.27     37.99 o
  -7  15   7      110.75       50.44     40.87 o
  -5  15   7       18.87       -4.93     46.37 o
  -3  15   7        0.13       67.25     56.38 o
 -32   0   8      151.53       69.55     93.41 o
 -30   0   8        6.53        6.19     77.69 o
 -28   0   8      320.03      408.24     96.33 o
 -26   0   8       23.32       36.89     61.71 o
 -24   0   8      157.57       92.55     61.71 o
 -22   0   8     1937.75     1880.29    152.28 o
 -20   0   8     1562.64     1450.27     62.14 o
 -18   0   8     4372.04     4527.05     94.47 o
 -16   0   8      133.83      201.76     23.37 o
 -14   0   8      115.94       52.24     24.02 o
 -12   0   8     3771.58     4084.89     93.03 o
 -10   0   8    45845.24    47679.08   1347.45 o
  -8   0   8        0.34       70.57     17.33 o
  -6   0   8      519.52      509.15     35.34 o
  -4   0   8     2506.48     2412.20     62.32 o
  -2   0   8     1279.06     1313.67     47.12 o
   0   0   8       29.26       11.88      8.80 o
   2   0   8      268.80      293.31     46.75 o
   4   0   8        7.84      -10.05     12.70 o
   6   0   8      266.57      290.58     31.23 o
   8   0   8      678.79      549.85     41.63 o
  10   0   8        4.37        0.56     34.68 o
  12   0   8        7.64      -20.35     31.11 o
  14   0   8        6.46      -22.63     34.74 o
  16   0   8       57.37       64.57     42.50 o
  18   0   8        8.55      -42.67     42.67 o
 -33   1   8      104.33      269.81    110.16 o
 -31   1   8      105.53      130.59     90.32 o
 -29   1   8       16.68       46.70     50.79 o
 -27   1   8       51.36      -19.13     44.10 o
 -25   1   8      612.99      548.80     68.94 o
 -23   1   8      460.52      437.98     40.51 o
 -21   1   8       15.28       -5.90     22.96 o
 -19   1   8      920.69     1075.76     34.86 o
 -17   1   8      293.21      320.28     13.98 o
 -15   1   8      746.55      633.10     30.23 o
 -13   1   8    10832.65    11907.06    172.16 o
 -11   1   8     4879.33     5387.03     94.78 o
  -9   1   8    12630.51    13638.19    194.77 o
  -7   1   8      802.91      719.24     27.23 o
  -5   1   8    16254.97    15661.40    193.64 o
  -3   1   8     6999.00     6248.85    114.26 o
  -1   1   8        7.62       -5.55      5.55 o
   1   1   8       32.40       17.11      8.00 o
   3   1   8      398.82      378.70     20.87 o
   5   1   8       24.96       18.45     10.77 o
   7   1   8      123.96      105.12     17.05 o
   9   1   8       96.65       71.06     16.96 o
  11   1   8       49.17       51.90     20.05 o
  13   1   8        3.06        8.41     24.06 o
  15   1   8       42.45       50.28     29.12 o
  17   1   8        8.50       67.61     33.25 o
 -32   2   8      111.78       76.68     94.16 o
 -30   2   8       19.39      -16.76     74.84 o
 -28   2   8      499.53      615.43    121.03 o
 -26   2   8     1627.26     1425.14     97.26 o
 -24   2   8      173.38      178.65     49.08 o
 -22   2   8       11.43       22.90     25.43 o
 -20   2   8     5871.16     5781.76    126.34 o
 -18   2   8     7396.74     7294.03     75.09 o
 -16   2   8    16512.56    16870.33    151.88 o
 -14   2   8     4753.31     5347.45    102.81 o
 -12   2   8        4.12       -2.16     10.14 o
 -10   2   8     7556.37     7651.45    105.33 o
  -8   2   8     7635.38     7744.22     96.49 o
  -6   2   8     1226.87     1401.36     41.72 o
  -4   2   8       48.18       32.80     10.76 o
  -2   2   8     7648.10     7833.69    114.37 o
   0   2   8     6093.78     5438.45     65.08 o
   2   2   8     8016.68     7401.38     86.59 o
   4   2   8      905.49      969.85     30.03 o
   6   2   8       54.38       48.34     14.05 o
   8   2   8       57.67       21.73     16.77 o
  10   2   8      221.75      243.65     23.24 o
  12   2   8        0.26       25.47     27.30 o
  14   2   8      185.66      225.25     33.91 o
  16   2   8      147.02      140.70     33.83 o
  18   2   8        2.86       39.85     32.68 o
 -33   3   8       10.40       39.21     93.90 o
 -31   3   8      129.71       44.16     88.28 o
 -29   3   8        9.67       31.76     80.40 o
 -27   3   8        1.26        8.25     76.97 o
 -25   3   8     1102.84     1002.52    137.54 o
 -23   3   8      910.97      963.61     62.40 o
 -21   3   8        8.62        1.94     23.42 o
 -19   3   8      263.74      311.79     22.70 o
 -17   3   8       32.77       62.66      8.40 o
 -15   3   8      132.61      116.17     13.36 o
 -13   3   8     1599.52     1340.08     30.98 o
 -11   3   8    17405.81    18765.00    194.38 o
  -9   3   8      107.38      119.35     12.21 o
  -7   3   8     1269.20     1171.11     56.89 o
  -5   3   8     9675.67     9389.21    131.78 o
  -3   3   8      958.08     1003.29     31.40 o
  -1   3   8     1444.67     1477.76     28.73 o
   1   3   8     1092.03      943.87     27.05 o
   3   3   8     2037.94     2133.23     42.53 o
   5   3   8       68.54       95.15     17.67 o
   7   3   8      441.38      409.81     25.64 o
   9   3   8       76.08       57.38     16.34 o
  11   3   8       14.72       27.34     12.47 o
  13   3   8      154.86      192.76     31.48 o
  15   3   8       27.94       75.24     30.53 o
  17   3   8       40.89       53.86     32.43 o
 -32   4   8       64.28       22.81     94.00 o
 -30   4   8       13.09      -43.91     74.92 o
 -28   4   8     1094.06     1221.01    163.62 o
 -26   4   8      264.77      189.87     89.86 o
 -24   4   8      433.66      340.32     47.01 o
 -22   4   8      820.91      821.63     61.62 o
 -20   4   8     1429.80     1494.17    104.03 o
 -18   4   8      179.11      152.64     27.82 o
 -16   4   8     1451.63     1465.37     28.11 o
 -14   4   8     5584.93     5740.71     61.83 o
 -12   4   8      247.03      343.13     26.93 o
 -10   4   8    15611.73    15781.19    136.38 o
  -8   4   8     2213.39     2346.33     46.26 o
  -6   4   8     2071.31     2098.72     35.88 o
  -4   4   8      149.31      249.86     17.03 o
  -2   4   8     1882.89     1816.72     32.74 o
   0   4   8      470.16      581.85     24.01 o
   2   4   8     1273.16     1173.20     32.91 o
   4   4   8      286.69      219.02     21.00 o
   6   4   8      958.79      793.87     35.90 o
   8   4   8        6.66        3.65     13.92 o
  10   4   8       24.08        6.96     22.01 o
  12   4   8        0.22       20.75     27.05 o
  14   4   8        7.16        1.14     21.25 o
  16   4   8       14.12       63.08     34.46 o
 -31   5   8       68.63       25.48     91.37 o
 -29   5   8      140.73      178.93    104.60 o
 -27   5   8      532.27      614.85    129.91 o
 -25   5   8       14.46      -30.32     32.07 o
 -23   5   8       25.44       78.88     71.02 o
 -21   5   8       84.14       40.15     40.33 o
 -19   5   8      419.98      499.51     47.78 o
 -17   5   8      104.52       91.55     14.47 o
 -15   5   8       88.31       75.81     11.12 o
 -13   5   8     5494.33     5408.89     65.38 o
 -11   5   8      964.62      946.24     29.84 o
  -9   5   8      883.27     1029.21     25.44 o
  -7   5   8      103.29      104.43     12.42 o
  -5   5   8      947.74      919.53     29.57 o
  -3   5   8      286.91      311.22     17.02 o
  -1   5   8     2431.72     2355.66     43.35 o
   1   5   8      279.67      238.47     19.51 o
   3   5   8       82.55      134.41     18.20 o
   5   5   8     2460.16     2412.41     54.36 o
   7   5   8     1567.31     1355.34     47.58 o
   9   5   8       61.95       72.08     24.03 o
  11   5   8        3.95       47.13     25.00 o
  13   5   8       19.80       28.17     37.52 o
  15   5   8        0.61       11.40     28.92 o
 -32   6   8        4.38      -23.20     88.79 o
 -30   6   8        3.25      -38.08     85.65 o
 -28   6   8      247.00      182.12     92.91 o
 -26   6   8      528.76      426.53    113.07 o
 -24   6   8      146.44      159.01     58.66 o
 -22   6   8      937.42      948.56     67.53 o
 -20   6   8        8.75       19.54     32.48 o
 -18   6   8     2006.90     2112.34     93.55 o
 -16   6   8      265.94      223.68     22.33 o
 -14   6   8       77.71       75.63     14.83 o
 -12   6   8      219.92      219.24     18.74 o
 -10   6   8      437.28      437.95     26.44 o
  -8   6   8      866.23      881.36     37.03 o
  -6   6   8       13.70       12.27     10.42 o
  -4   6   8      156.67      152.59     15.50 o
  -2   6   8     1440.09     1421.28     36.98 o
   0   6   8      654.55      692.48     28.82 o
   2   6   8     1276.58     1189.17     35.86 o
   4   6   8      597.12      559.70     29.42 o
   6   6   8       30.28       40.97     19.88 o
   8   6   8      668.52      696.85     42.59 o
  10   6   8      758.52      731.09     45.16 o
  12   6   8        1.31       -6.63     24.83 o
  14   6   8        0.84       22.60     42.81 o
  16   6   8       14.13       41.81     43.72 o
 -31   7   8        0.04       -5.74     92.09 o
 -29   7   8       37.76      -20.63     84.70 o
 -27   7   8        1.45       45.42     75.30 o
 -25   7   8        5.91       12.93     38.10 o
 -23   7   8       35.15       15.22     36.71 o
 -21   7   8      450.80      306.04    211.59 o
 -19   7   8      559.05      535.30     44.90 o
 -17   7   8      123.60      138.80     28.42 o
 -15   7   8      340.74      319.64     29.07 o
 -13   7   8       78.26       44.99     19.93 o
 -11   7   8       32.82       27.94     17.16 o
  -9   7   8      451.73      456.41     29.34 o
  -7   7   8     2638.82     2770.01     47.40 o
  -5   7   8     1521.44     1601.90     37.55 o
  -3   7   8     2646.79     2713.30     49.96 o
  -1   7   8        2.76       -5.36     11.78 o
   1   7   8       67.42       71.86     18.82 o
   3   7   8      188.08      183.46     22.79 o
   5   7   8       43.91       15.31     18.56 o
   7   7   8       31.13       56.25     23.24 o
   9   7   8      181.51      199.47     31.22 o
  11   7   8       22.09       14.99     36.12 o
  13   7   8       16.33       -1.29     32.26 o
  15   7   8       35.49       40.22     37.44 o
 -30   8   8        4.50      -70.15     70.15 o
 -28   8   8      265.48      352.24    126.52 o
 -26   8   8       64.52       57.79     71.49 o
 -24   8   8      174.40      158.32     45.73 o
 -22   8   8       51.26       72.51    106.30 o
 -20   8   8     1724.08     1582.81     83.01 o
 -18   8   8      406.19      474.26     39.89 o
 -16   8   8      721.50      695.83     44.69 o
 -14   8   8      831.34      772.03     41.22 o
 -12   8   8      372.73      405.95     32.33 o
 -10   8   8       53.62       11.37     16.16 o
  -8   8   8     1923.52     1806.50     43.72 o
  -6   8   8     2109.72     2059.96     45.96 o
  -4   8   8      286.63      254.62     22.57 o
  -2   8   8      721.12      800.27     40.37 o
   0   8   8      545.50      592.52     32.16 o
   2   8   8      740.91      816.63     36.60 o
   4   8   8      141.37      176.91     24.78 o
   6   8   8       42.82       38.13     22.95 o
   8   8   8      399.92      308.78     35.83 o
  10   8   8      217.91      173.01     38.37 o
  12   8   8        4.88        2.82     34.72 o
  14   8   8       81.42       91.10     75.60 o
 -29   9   8        0.25       -4.54     44.96 o
 -27   9   8       46.36       19.86     56.54 o
 -25   9   8        3.68       21.81     40.66 o
 -23   9   8        0.19       41.63     92.62 o
 -21   9   8      113.25       51.89     38.32 o
 -19   9   8       29.02       26.73     46.32 o
 -17   9   8       10.96      -23.59     24.53 o
 -15   9   8        9.02       21.55     26.13 o
 -13   9   8     4852.51     4914.21     77.78 o
 -11   9   8     3429.99     3441.20     63.24 o
  -9   9   8     2611.40     2481.69     74.99 o
  -7   9   8       34.53        3.87     20.14 o
  -5   9   8     3578.02     3638.15     65.39 o
  -3   9   8      246.12      303.50     30.16 o
  -1   9   8      259.48      245.83     25.11 o
   1   9   8       50.64       33.44     21.38 o
   3   9   8       37.47       63.27     20.29 o
   5   9   8        9.95       34.57     21.33 o
   7   9   8      169.99      189.13     37.51 o
   9   9   8        0.03      -20.76     31.76 o
  11   9   8       83.00      113.81     40.34 o
  13   9   8       52.03       35.87     38.22 o
 -26  10   8        1.80       -2.87     47.82 o
 -24  10   8        5.50      -39.52     51.70 o
 -22  10   8       63.81      142.16     58.50 o
 -20  10   8        1.26      -37.43     39.70 o
 -18  10   8       77.74       59.64     25.69 o
 -16  10   8      196.98      192.65     29.09 o
 -14  10   8      181.54      114.51     32.10 o
 -12  10   8      571.64      624.60     39.99 o
 -10  10   8      620.37      594.94     36.57 o
  -8  10   8       54.47        8.50     23.44 o
  -6  10   8      163.77      189.35     25.50 o
  -4  10   8      317.68      327.52     39.41 o
  -2  10   8        7.22        8.25     13.65 o
   0  10   8      140.15      156.62     30.92 o
   2  10   8        6.41      -15.26     17.26 o
   4  10   8       25.72       42.68     28.54 o
   6  10   8       21.13       -6.65     35.75 o
   8  10   8       72.40       70.74     29.56 o
  10  10   8        0.96       97.60     40.66 o
 -25  11   8      317.01      439.88    116.61 o
 -23  11   8        0.10      -30.53     30.53 o
 -21  11   8        1.56       86.84     64.18 o
 -19  11   8      108.88       45.72     38.07 o
 -17  11   8       15.16       42.28     25.43 o
 -15  11   8       39.29       28.97     23.99 o
 -13  11   8        7.82      -23.02     23.02 o
 -11  11   8     1801.69     1907.41     57.18 o
  -9  11   8       30.08       31.59     22.49 o
  -7  11   8      770.23      827.79     48.78 o
  -5  11   8       66.82       93.51     24.76 o
  -3  11   8       91.97       60.99     24.24 o
  -1  11   8       22.37       37.56     22.99 o
   1  11   8       15.87       -2.47     28.82 o
   3  11   8      102.72      119.06     35.81 o
   5  11   8        0.81       22.68     28.84 o
   7  11   8        4.47       22.98     30.31 o
   9  11   8       36.18       56.51     33.81 o
 -24  12   8        0.26      147.99     89.74 o
 -22  12   8        0.32       19.12     34.03 o
 -20  12   8       29.05       35.86     50.09 o
 -18  12   8       15.77      -11.12     29.35 o
 -16  12   8       27.10       54.53     27.85 o
 -14  12   8      127.74      106.06     27.84 o
 -12  12   8       34.32       36.23     27.05 o
 -10  12   8      382.01      390.85     39.21 o
  -8  12   8      715.84      690.26     46.18 o
  -6  12   8      255.57      228.48     31.91 o
  -4  12   8       32.12       53.88     24.65 o
  -2  12   8      116.28      108.05     29.17 o
   0  12   8      139.37      158.87     32.33 o
   2  12   8      237.98      197.17     42.20 o
   4  12   8      141.64      191.64     35.39 o
   6  12   8        3.68       20.59     32.32 o
   8  12   8        4.78      -12.63     39.01 o
 -21  13   8        1.31       34.34     85.20 o
 -19  13   8        1.88       34.19     45.30 o
 -17  13   8        0.26       12.69     43.22 o
 -15  13   8        1.41      -22.32     26.32 o
 -13  13   8        1.77      -26.80     36.76 o
 -11  13   8      100.20       79.35     29.10 o
  -9  13   8       61.58       64.94     27.81 o
  -7  13   8      176.40      105.61     31.83 o
  -5  13   8       33.52       35.07     29.11 o
  -3  13   8        1.73       -2.75     26.72 o
  -1  13   8        0.01       11.37     25.74 o
   1  13   8       22.71       60.17     30.88 o
   3  13   8       14.80       65.15     29.64 o
   5  13   8       29.31       27.77     41.62 o
 -18  14   8        4.38      -55.59     55.59 o
 -16  14   8       23.39      -23.54     27.92 o
 -14  14   8       75.73       64.07     32.01 o
 -12  14   8        3.85       50.07     33.16 o
 -10  14   8      260.03      174.19     37.38 o
  -8  14   8       29.23       20.30     28.29 o
  -6  14   8       42.09       67.66     30.32 o
  -4  14   8        2.08       13.18     32.88 o
  -2  14   8        6.01       59.24     37.07 o
   0  14   8        4.38       66.32     40.86 o
   2  14   8      124.25       90.74     42.64 o
 -11  15   8       19.92      -29.54     39.53 o
  -9  15   8       34.06       54.53     51.74 o
  -7  15   8       17.45      -36.89     36.89 o
  -5  15   8       60.14       -4.88     39.47 o
 -33   1   9        6.91       59.09     91.45 o
 -31   1   9        6.76       20.81     76.88 o
 -29   1   9      103.91      144.41     57.79 o
 -27   1   9     1059.39     1057.78     92.72 o
 -25   1   9        1.54      -17.99     42.10 o
 -23   1   9     1619.37     1645.05     61.47 o
 -21   1   9      877.28      858.52     58.81 o
 -19   1   9     2043.14     2015.97     30.44 o
 -17   1   9      393.09      417.33     21.21 o
 -15   1   9    12901.64    13527.20    194.96 o
 -13   1   9     1107.51     1189.18     40.19 o
 -11   1   9    22737.00    24253.88    321.89 o
  -9   1   9      133.15      117.80     20.10 o
  -7   1   9    11041.15    11287.77    151.11 o
  -5   1   9    11816.95    11747.04    158.92 o
  -3   1   9      212.01      159.97     17.17 o
  -1   1   9     1567.18     1558.29     30.45 o
   1   1   9        1.10       -3.92      9.03 o
   3   1   9     3982.92     3868.13     59.64 o
   5   1   9      318.02      256.63     19.43 o
   7   1   9     1942.61     1859.44     69.10 o
   9   1   9        4.72        2.57     18.87 o
  11   1   9      119.91      172.73     28.26 o
  13   1   9       16.70        6.81     25.77 o
  15   1   9      125.67      133.72     40.76 o
 -34   2   9        5.09       21.73     94.84 o
 -32   2   9       17.06      126.86     93.14 o
 -30   2   9        6.05      -67.22     67.22 o
 -28   2   9       25.82      -16.80     67.36 o
 -26   2   9      272.40      205.41     52.77 o
 -24   2   9      952.83      954.67     53.98 o
 -22   2   9     1153.12     1244.44     54.60 o
 -20   2   9      920.11      917.90     33.39 o
 -18   2   9      858.65      904.25     21.44 o
 -16   2   9      485.67      499.60     26.12 o
 -14   2   9     5643.45     6074.56     89.38 o
 -12   2   9    12137.35    12176.58    153.83 o
 -10   2   9     4715.54     5219.21     83.66 o
  -8   2   9      931.96     1267.24     33.36 o
  -6   2   9        7.10       -5.48      7.54 o
  -4   2   9     3064.98     3153.11     72.50 o
  -2   2   9     1841.13     1801.15     37.20 o
   0   2   9      946.84      790.94     29.56 o
   2   2   9      289.21      269.71     18.14 o
   4   2   9       14.90      -10.45     10.45 o
   6   2   9        9.02        9.40     12.19 o
   8   2   9        2.25       14.97     13.64 o
  10   2   9       11.60       12.30     21.54 o
  12   2   9       17.58       70.60     26.68 o
  14   2   9       31.92       13.49     28.65 o
  16   2   9       22.77       36.96     31.74 o
 -33   3   9        2.78      -42.52     81.97 o
 -31   3   9        4.34      -55.49     72.26 o
 -29   3   9       45.00        4.08     72.29 o
 -27   3   9       13.83       31.50     71.41 o
 -25   3   9      926.32      863.10     64.93 o
 -23   3   9     1701.74     1653.39    182.57 o
 -21   3   9      959.98     1006.32     50.91 o
 -19   3   9     4141.46     4284.61     64.67 o
 -17   3   9     5407.81     5339.98     58.01 o
 -15   3   9     2586.14     3044.27     56.04 o
 -13   3   9        4.50       15.66      9.34 o
 -11   3   9    16733.69    16147.43    174.08 o
  -9   3   9      111.20      275.98     18.51 o
  -7   3   9     5395.61     6166.70    101.17 o
  -5   3   9     7992.07     7683.51    138.30 o
  -3   3   9      696.77      623.28     26.63 o
  -1   3   9       51.01       60.25     11.40 o
   1   3   9      305.99      324.04     25.07 o
   3   3   9       30.99        2.05     12.75 o
   5   3   9        2.16       -5.48     10.95 o
   7   3   9      116.74      101.89     17.71 o
   9   3   9      170.56      178.82     28.55 o
  11   3   9       59.61       20.78     12.70 o
  13   3   9       40.23       56.56     28.10 o
  15   3   9        3.83        8.32     30.05 o
 -32   4   9      685.89      781.70    154.90 o
 -30   4   9       77.55      108.78     92.93 o
 -28   4   9      110.32      -12.44     73.90 o
 -26   4   9        0.10      -24.98     34.05 o
 -24   4   9       94.13       97.67     39.83 o
 -22   4   9       51.50       -5.67     29.73 o
 -20   4   9     1231.25     1261.24     90.99 o
 -18   4   9        0.03        7.53      9.40 o
 -16   4   9        2.55       -7.17      8.89 o
 -14   4   9     2839.62     2952.21     55.24 o
 -12   4   9     2410.81     2162.62     32.72 o
 -10   4   9     9530.52     9626.15    120.85 o
  -8   4   9      343.62      319.60     16.49 o
  -6   4   9     2368.49     2464.26     62.67 o
  -4   4   9       82.24       73.95     14.05 o
  -2   4   9     5846.63     5564.97     68.63 o
   0   4   9     1828.86     1780.92     38.02 o
   2   4   9      101.95      103.30     16.53 o
   4   4   9       26.80       37.39     15.43 o
   6   4   9      209.97      133.99     19.91 o
   8   4   9       42.42       43.66     26.24 o
  10   4   9       74.84       74.91     25.44 o
  12   4   9      293.56      285.15     35.30 o
  14   4   9       18.37       75.78     29.44 o
  16   4   9        0.51        4.34     33.23 o
 -33   5   9      112.24       77.55    104.82 o
 -31   5   9      159.51       81.88     89.42 o
 -29   5   9        8.61       75.57     80.78 o
 -27   5   9      356.84      320.49     70.92 o
 -25   5   9     1547.10     1693.65     86.68 o
 -23   5   9     6723.11     6448.16    158.18 o
 -21   5   9        0.22       11.56     30.14 o
 -19   5   9     3508.38     3401.52     77.77 o
 -17   5   9     1314.05     1227.78     30.07 o
 -15   5   9     4274.32     4159.06     58.70 o
 -13   5   9      214.32      197.27     18.22 o
 -11   5   9     1440.53     1503.28     35.38 o
  -9   5   9        2.52       -7.53      8.59 o
  -7   5   9      313.84      378.02     24.35 o
  -5   5   9     4699.86     4840.92    112.70 o
  -3   5   9      183.08      167.56     17.73 o
  -1   5   9      428.27      420.83     24.89 o
   1   5   9     3647.29     3552.76     59.17 o
   3   5   9     1811.34     1951.08     45.62 o
   5   5   9       68.65      123.63     23.61 o
   7   5   9      647.11      725.16     53.35 o
   9   5   9        9.41       21.80     22.52 o
  11   5   9        8.23      -22.87     22.87 o
  13   5   9      162.79      123.05     46.78 o
  15   5   9       63.38      113.36     34.71 o
 -32   6   9       18.74        3.56     91.90 o
 -30   6   9      161.78      136.77     99.45 o
 -28   6   9        6.09      -62.83     70.42 o
 -26   6   9       81.78       96.75     41.38 o
 -24   6   9       89.65       86.77     41.02 o
 -22   6   9       12.04      -32.41     32.41 o
 -20   6   9      123.02      117.95     36.90 o
 -18   6   9        0.45       14.88     14.58 o
 -16   6   9        0.53      -13.16     13.16 o
 -14   6   9      227.64      259.18     22.16 o
 -12   6   9     1929.71     1765.96     43.15 o
 -10   6   9      514.22      616.28     36.91 o
  -8   6   9      270.00      194.64     18.73 o
  -6   6   9      156.74      146.19     14.13 o
  -4   6   9     3792.81     3684.88     60.93 o
  -2   6   9     1650.10     1823.75     41.00 o
   0   6   9      504.67      564.54     28.45 o
   2   6   9      308.07      385.06     33.53 o
   4   6   9      329.90      349.61     31.80 o
   6   6   9       32.83       12.93     20.81 o
   8   6   9      125.91      147.30     29.63 o
  10   6   9       67.00       37.96     25.15 o
  12   6   9       56.01       75.87     29.76 o
  14   6   9       20.43        1.69     31.87 o
 -31   7   9       17.41      -69.40     69.40 o
 -29   7   9      273.52      134.66     98.77 o
 -27   7   9        2.60       -7.66     41.12 o
 -25   7   9      178.91      150.06     48.66 o
 -23   7   9        2.82        7.20     36.98 o
 -21   7   9      575.86      552.52     69.31 o
 -19   7   9      131.65      154.15     27.95 o
 -17   7   9      400.29      398.82     35.07 o
 -15   7   9       92.72      155.05     23.18 o
 -13   7   9       53.74       39.90     20.70 o
 -11   7   9      785.68      707.01     35.32 o
  -9   7   9     6644.01     6557.94    108.07 o
  -7   7   9      850.49      925.52     30.31 o
  -5   7   9     1771.01     1555.72     37.91 o
  -3   7   9      598.15      625.56     28.96 o
  -1   7   9      162.84      130.62     19.12 o
   1   7   9      208.09      222.46     24.48 o
   3   7   9        2.01       14.88     18.07 o
   5   7   9       26.85       39.30     26.41 o
   7   7   9     1125.13      930.02     50.56 o
   9   7   9       16.02       12.89     25.55 o
  11   7   9        1.61      -24.23     24.78 o
  13   7   9      151.58      203.58     42.99 o
 -30   8   9        0.17      -72.92     72.92 o
 -28   8   9       88.82      116.68     98.13 o
 -26   8   9      137.80      124.48     58.59 o
 -24   8   9     1548.52     1226.51     94.59 o
 -22   8   9        8.47       33.81     37.75 o
 -20   8   9      240.81      289.41     47.78 o
 -18   8   9      157.94      105.10     29.23 o
 -16   8   9      153.41      126.28     25.80 o
 -14   8   9       76.65       82.06     22.62 o
 -12   8   9        0.65        5.22     19.49 o
 -10   8   9      393.96      421.69     27.38 o
  -8   8   9        1.30       14.54     14.98 o
  -6   8   9        8.11       19.40     17.45 o
  -4   8   9      377.78      423.51     26.92 o
  -2   8   9      205.14      161.62     22.74 o
   0   8   9       82.56       63.66     19.63 o
   2   8   9       68.20       76.79     20.47 o
   4   8   9       22.15       23.43     20.30 o
   6   8   9      125.69      117.55     29.03 o
   8   8   9        0.93       13.49     23.38 o
  10   8   9        9.34        6.47     33.21 o
  12   8   9        0.05        6.59     33.67 o
 -29   9   9        1.48      -20.90     73.05 o
 -27   9   9        0.05       68.07     56.25 o
 -25   9   9       50.23       35.74     43.65 o
 -23   9   9       60.21      -38.50     94.11 o
 -21   9   9       25.31       14.06     37.62 o
 -19   9   9      103.86       89.61     30.47 o
 -17   9   9       75.44       76.66     28.54 o
 -15   9   9       38.96       53.81     24.07 o
 -13   9   9      511.35      558.24     31.78 o
 -11   9   9      450.59      417.58     28.36 o
  -9   9   9      648.80      751.65     35.80 o
  -7   9   9       13.29       10.60     23.53 o
  -5   9   9     2345.54     2267.65     58.03 o
  -3   9   9       53.54       45.16     21.39 o
  -1   9   9      151.09      181.27     23.42 o
   1   9   9        2.43       -9.23     18.12 o
   3   9   9      113.75      113.11     25.33 o
   5   9   9        2.03        7.71     20.82 o
   7   9   9       90.71       41.80     33.44 o
   9   9   9       38.04      -29.13     32.09 o
  11   9   9       13.38      -30.36     37.58 o
 -28  10   9        3.66      -37.52     37.52 o
 -26  10   9       52.98        5.25     53.27 o
 -24  10   9        3.95        4.44     51.81 o
 -22  10   9       63.69       74.45     33.75 o
 -20  10   9      486.53      536.03     48.22 o
 -18  10   9       23.41        6.79     24.47 o
 -16  10   9        0.32      -25.40     25.40 o
 -14  10   9      415.53      383.03     30.78 o
 -12  10   9      274.41      324.39     30.54 o
 -10  10   9       33.63       19.96     21.13 o
  -8  10   9     1478.75     1409.33     48.18 o
  -6  10   9      751.26      689.67     39.15 o
  -4  10   9      256.05      256.77     31.42 o
  -2  10   9      677.51      655.57     42.70 o
   0  10   9        5.57        3.09     18.99 o
   2  10   9       29.19       16.32     21.50 o
   4  10   9        0.29       13.69     26.91 o
   6  10   9       86.34      114.19     32.64 o
   8  10   9        0.01        4.82     53.03 o
  10  10   9       30.82       46.80     47.49 o
 -25  11   9       67.58       23.24     35.12 o
 -23  11   9      161.76       98.45     36.01 o
 -21  11   9      240.54      128.26     35.98 o
 -19  11   9      246.88      282.50     38.34 o
 -17  11   9       80.35       43.80     25.27 o
 -15  11   9      399.70      372.37     34.68 o
 -13  11   9       87.20       64.09     25.78 o
 -11  11   9      192.68      182.08     29.11 o
  -9  11   9        0.74       44.32     28.01 o
  -7  11   9        5.81       57.39     23.79 o
  -5  11   9      129.43       98.77     25.14 o
  -3  11   9       24.62       39.78     24.34 o
  -1  11   9      107.83      128.42     26.88 o
   1  11   9       17.40       28.20     26.79 o
   3  11   9      202.93      234.28     39.00 o
   5  11   9       28.89       67.12     32.07 o
   7  11   9        3.19       24.47     45.65 o
 -24  12   9        5.21      -33.26     33.26 o
 -22  12   9        1.37       -9.85     46.78 o
 -20  12   9       11.89       15.82     33.68 o
 -18  12   9        5.57       -9.68     26.39 o
 -16  12   9        0.39       25.12     26.78 o
 -14  12   9       27.31        3.58     25.12 o
 -12  12   9      853.85      830.89     47.82 o
 -10  12   9        6.90       30.68     24.09 o
  -8  12   9       71.81       84.39     25.81 o
  -6  12   9      103.80       95.54     26.25 o
  -4  12   9      220.30      227.03     35.15 o
  -2  12   9        5.59       25.95     23.86 o
   0  12   9       35.49       29.49     27.35 o
   2  12   9        7.97       58.94     29.68 o
   4  12   9      115.84      129.25     36.40 o
   6  12   9        1.90       30.99     41.02 o
 -21  13   9       22.21       43.02     38.55 o
 -19  13   9       11.58      -22.69     32.05 o
 -17  13   9        3.46      219.22     92.75 o
 -15  13   9        2.26       29.05     28.11 o
 -13  13   9        0.86       24.12     40.74 o
 -11  13   9        0.12       29.03     26.94 o
  -9  13   9      218.31      131.08     31.23 o
  -7  13   9       82.49       58.58     40.18 o
  -5  13   9        9.51       41.59     32.63 o
  -3  13   9       98.87      123.20     31.35 o
  -1  13   9      205.85      181.48     34.08 o
   1  13   9        7.65       49.35     29.51 o
   3  13   9        3.31       19.03     41.36 o
 -18  14   9        8.34      -31.69     39.10 o
 -16  14   9        0.69      -32.71     34.93 o
 -14  14   9       36.27       84.99     32.08 o
 -12  14   9       28.85       17.24     30.99 o
 -10  14   9      300.21      385.48     45.01 o
  -8  14   9       14.16        0.33     28.42 o
  -6  14   9       58.58      166.46     72.70 o
  -4  14   9        1.52      -12.12     46.37 o
  -2  14   9        0.10       27.87     73.48 o
   0  14   9       48.13       19.37     41.23 o
  -9  15   9        0.25        0.14     63.60 o
 -32   0  10        7.49      -30.44     73.09 o
 -30   0  10      239.40      265.31     94.92 o
 -28   0  10       52.49       19.92     67.66 o
 -26   0  10        6.56      -23.51     51.39 o
 -24   0  10     7499.89     6741.34    174.35 o
 -22   0  10     3946.49     4107.92     99.20 o
 -20   0  10     1945.70     1894.94    122.15 o
 -18   0  10    14257.51    13571.83    291.05 o
 -16   0  10    35232.01    34743.85    554.06 o
 -14   0  10     3777.25     3940.19    134.90 o
 -12   0  10    10885.99    11194.55    209.34 o
 -10   0  10      621.50      364.76     34.64 o
  -8   0  10      437.32      660.29     43.73 o
  -6   0  10    10258.29    10426.41    172.50 o
  -4   0  10     3965.63     3522.74    105.96 o
  -2   0  10     1172.25     1115.93     50.01 o
   0   0  10     1159.00      942.93     37.32 o
   2   0  10     1096.25      925.68     42.09 o
   4   0  10      103.98       76.10     21.52 o
   6   0  10        3.37        7.36     18.07 o
   8   0  10      718.44      807.25     62.73 o
  10   0  10       62.34       17.89     32.72 o
  12   0  10       15.28       38.19     36.48 o
  14   0  10       50.99       68.98     41.28 o
 -35   1  10       32.54      -81.78     81.78 o
 -33   1  10       44.43      158.13     95.12 o
 -31   1  10      467.50      730.27    127.71 o
 -29   1  10      280.72      280.77     65.35 o
 -27   1  10      219.93      226.01     54.74 o
 -25   1  10      306.81      300.63     43.81 o
 -23   1  10      123.83      131.42     22.04 o
 -21   1  10     4277.87     4270.44     67.17 o
 -19   1  10      124.65      154.62     11.92 o
 -17   1  10      154.49      164.59     20.57 o
 -15   1  10       72.02       78.04     20.80 o
 -13   1  10     2840.12     2791.39     67.42 o
 -11   1  10    16275.61    16987.04    314.47 o
  -9   1  10     8227.91     8067.36    119.79 o
  -7   1  10      380.83      334.35     25.64 o
  -5   1  10       21.87        3.81      7.89 o
  -3   1  10     5818.79     5811.78     92.13 o
  -1   1  10     1528.52     1540.02     47.09 o
   1   1  10      299.69      358.46     20.82 o
   3   1  10      441.42      429.30     24.68 o
   5   1  10      416.93      366.58     26.02 o
   7   1  10       31.64       36.80     19.88 o
   9   1  10       27.77        8.35     21.19 o
  11   1  10        0.08        5.41     22.82 o
  13   1  10        3.39       14.60     27.64 o
  15   1  10        4.85       -9.73     29.63 o
 -34   2  10       57.82       94.96     95.17 o
 -32   2  10       26.57      -32.98     76.20 o
 -30   2  10      303.09      207.27     95.97 o
 -28   2  10      416.66      529.10    110.77 o
 -26   2  10        5.38       -5.65     26.99 o
 -24   2  10     1957.57     2107.28     69.45 o
 -22   2  10    15613.49    15542.69    183.29 o
 -20   2  10     3114.60     2908.11     80.68 o
 -18   2  10       14.80      -12.34     16.39 o
 -16   2  10      635.11      607.04     37.64 o
 -14   2  10     8523.63     8254.25    136.23 o
 -12   2  10       75.43       48.36     12.96 o
 -10   2  10     7934.91     7836.69    103.40 o
  -8   2  10      308.91      279.04     20.47 o
  -6   2  10      327.13      334.00     23.27 o
  -4   2  10     6772.17     6124.91    151.90 o
  -2   2  10      849.34      820.61     28.44 o
   0   2  10      439.92      460.28     21.40 o
   2   2  10     1142.33     1177.92     34.12 o
   4   2  10      578.96      629.65     29.99 o
   6   2  10       17.81       -7.04     13.31 o
   8   2  10      748.41      820.76     61.63 o
  10   2  10        0.13      -10.96     21.68 o
  12   2  10        0.01       41.79     27.70 o
  14   2  10       57.01       55.30     30.93 o
 -33   3  10       19.94      -30.30     81.02 o
 -31   3  10        5.26       39.40     80.39 o
 -29   3  10       78.08      -35.50     73.29 o
 -27   3  10      530.18      357.33     76.91 o
 -25   3  10     2476.97     2289.71    102.23 o
 -23   3  10       50.54       91.63     40.70 o
 -21   3  10       10.71       26.36     17.73 o
 -19   3  10      693.37      668.96     22.72 o
 -17   3  10      294.46      343.44     31.80 o
 -15   3  10       25.45       28.55     11.31 o
 -13   3  10     1439.63     1308.21     37.66 o
 -11   3  10       28.05       41.36     12.54 o
  -9   3  10      426.45      408.81     23.69 o
  -7   3  10        3.71        7.21      8.67 o
  -5   3  10      440.04      392.98     32.64 o
  -3   3  10       13.52       -6.86     10.02 o
  -1   3  10     1338.28     1270.86     31.20 o
   1   3  10       22.80        7.56     12.71 o
   3   3  10      475.92      470.57     26.11 o
   5   3  10       20.97       13.62     15.05 o
   7   3  10       17.81       17.92     19.74 o
   9   3  10        0.32        6.49     20.51 o
  11   3  10       22.14        3.93     18.23 o
  13   3  10        0.09        9.06     28.29 o
  15   3  10        6.46       53.33     33.42 o
 -34   4  10       29.63      -61.13     87.17 o
 -32   4  10       20.15       75.45     91.03 o
 -30   4  10       39.89      -65.66     65.66 o
 -28   4  10      454.97      417.54     55.76 o
 -26   4  10        0.22      -13.58     47.22 o
 -24   4  10     1276.41     1310.78     72.84 o
 -22   4  10      191.94      329.62     65.12 o
 -20   4  10      397.76      340.00     42.15 o
 -18   4  10     1695.17     1698.09     41.40 o
 -16   4  10      549.39      512.59     24.52 o
 -14   4  10      636.29      584.30     17.25 o
 -12   4  10       16.97       37.96     12.10 o
 -10   4  10    10032.54     9974.16    134.31 o
  -8   4  10     1803.07     1900.31     57.77 o
  -6   4  10       93.34       84.17     13.45 o
  -4   4  10     4382.85     4287.10     76.81 o
  -2   4  10     1103.96     1086.49     29.15 o
   0   4  10     1363.23     1293.66     34.97 o
   2   4  10       92.00       57.51     15.31 o
   4   4  10      202.05      214.91     25.12 o
   6   4  10      219.47      171.54     25.81 o
   8   4  10     1001.30     1101.96     60.50 o
  10   4  10        1.67        9.15     23.78 o
  12   4  10       14.55       32.97     26.92 o
  14   4  10       20.58       51.36     30.65 o
 -33   5  10        0.54      -76.68     76.68 o
 -31   5  10        1.89      -42.39     79.20 o
 -29   5  10       12.35      117.39     85.14 o
 -27   5  10      136.70       98.54    106.35 o
 -25   5  10       85.46       46.18     37.01 o
 -23   5  10      555.05      572.61     54.62 o
 -21   5  10        7.93        4.60     31.27 o
 -19   5  10       98.50      113.54     18.45 o
 -17   5  10      129.40      119.61     14.53 o
 -15   5  10      107.45      115.58     14.51 o
 -13   5  10      331.05      306.79     25.39 o
 -11   5  10     1846.86     2102.60     41.13 o
  -9   5  10     1797.23     1987.04     44.52 o
  -7   5  10     3362.18     3291.05     61.91 o
  -5   5  10     1901.21     1809.92     46.76 o
  -3   5  10      721.48      580.56     36.49 o
  -1   5  10      633.43      695.68     33.17 o
   1   5  10      148.09      134.64     17.91 o
   3   5  10       26.86       17.25     17.64 o
   5   5  10       24.42       35.00     19.59 o
   7   5  10       43.41       56.11     38.42 o
   9   5  10       68.77       31.35     27.10 o
  11   5  10       42.77        4.95     26.90 o
  13   5  10        0.32       33.58     29.02 o
 -32   6  10       26.80      118.92     99.46 o
 -30   6  10       54.46      117.09     97.53 o
 -28   6  10        0.88      -45.16     62.88 o
 -26   6  10        0.16      -32.77     35.48 o
 -24   6  10        0.17       -4.19     34.09 o
 -22   6  10      489.02      482.55     54.01 o
 -20   6  10       20.13      -17.38     23.55 o
 -18   6  10     2690.99     2958.09     63.11 o
 -16   6  10     1919.40     1978.40     44.46 o
 -14   6  10       25.43      -12.16     13.59 o
 -12   6  10     1770.61     1811.50     57.10 o
 -10   6  10     6771.30     6752.46     91.53 o
  -8   6  10       61.38       43.16     15.28 o
  -6   6  10      115.79      112.13     20.03 o
  -4   6  10    13837.65    13456.83    150.03 o
  -2   6  10     1043.53     1220.79     36.69 o
   0   6  10      125.28       93.18     16.07 o
   2   6  10      197.60      180.40     23.24 o
   4   6  10      474.50      423.97     38.68 o
   6   6  10       10.45       -7.77     21.08 o
   8   6  10        3.86       47.76     23.75 o
  10   6  10       67.00       21.71     29.06 o
  12   6  10        3.54       -0.94     27.11 o
 -31   7  10      167.52      180.28    110.17 o
 -29   7  10      102.74      158.26     99.48 o
 -27   7  10       42.09       -1.16     42.07 o
 -25   7  10       15.71      -18.72     38.08 o
 -23   7  10        1.01        2.06     35.67 o
 -21   7  10       36.22        0.28     88.45 o
 -19   7  10       37.11       64.43     34.74 o
 -17   7  10        6.82        0.31     19.87 o
 -15   7  10      137.60      177.61     23.78 o
 -13   7  10       95.18      113.61     21.87 o
 -11   7  10     2108.43     2033.25     57.58 o
  -9   7  10     1622.39     1711.68     54.06 o
  -7   7  10      210.54      264.09     20.66 o
  -5   7  10      358.78      312.63     22.80 o
  -3   7  10      971.44     1022.30     63.00 o
  -1   7  10      351.09      406.98     28.90 o
   1   7  10       77.02       56.00     19.52 o
   3   7  10       42.14        5.29     20.60 o
   5   7  10      199.85      263.67     41.61 o
   7   7  10      224.60      166.97     37.75 o
   9   7  10      178.94      210.40     34.14 o
  11   7  10       12.09       42.65     29.78 o
 -30   8  10       32.31       29.56     90.47 o
 -28   8  10        6.37      -40.96     40.96 o
 -26   8  10       70.83       48.35    104.88 o
 -24   8  10      306.02      209.38     58.69 o
 -22   8  10     1153.68     1064.06     76.34 o
 -20   8  10      141.18      157.51     35.92 o
 -18   8  10       18.37       40.65     26.13 o
 -16   8  10     1126.37     1143.86     45.48 o
 -14   8  10      335.31      340.55     30.19 o
 -12   8  10      702.32      787.26     40.64 o
 -10   8  10     2071.32     2032.33     45.66 o
  -8   8  10     1562.66     1477.05     81.76 o
  -6   8  10      155.33      132.72     20.25 o
  -4   8  10      627.30      676.57     37.50 o
  -2   8  10      211.89      167.84     23.76 o
   0   8  10        0.28       -6.91     18.43 o
   2   8  10      358.89      324.36     30.24 o
   4   8  10      360.50      383.29     33.78 o
   6   8  10      148.95      172.53     31.48 o
   8   8  10       13.95       24.99     25.61 o
  10   8  10        6.26        7.35     31.77 o
 -29   9  10      131.58      196.40     88.17 o
 -27   9  10       70.46        6.66     75.18 o
 -25   9  10      278.33      601.96    119.07 o
 -23   9  10      420.37      481.72     62.90 o
 -21   9  10        3.82      -29.21     59.80 o
 -19   9  10        3.83       -8.14     27.69 o
 -17   9  10      117.83      124.20     30.32 o
 -15   9  10       17.57      -20.76     20.76 o
 -13   9  10       13.90        9.92     17.84 o
 -11   9  10     3702.18     3769.18     66.43 o
  -9   9  10     1206.53     1193.24     42.77 o
  -7   9  10       41.02       26.13     18.74 o
  -5   9  10       97.24       94.98     24.16 o
  -3   9  10      134.21      112.09     24.18 o
  -1   9  10      130.89      143.67     24.64 o
   1   9  10      603.02      669.29     45.79 o
   3   9  10       15.44       -5.84     22.01 o
   5   9  10      468.89      438.91     56.76 o
   7   9  10        0.02      -44.84     44.84 o
   9   9  10       16.80       14.77     34.45 o
 -28  10  10        3.77      117.30    113.52 o
 -26  10  10        0.08       20.95     53.55 o
 -24  10  10      152.04       96.99     51.31 o
 -22  10  10       40.80       70.54     53.37 o
 -20  10  10      168.15      278.31    105.76 o
 -18  10  10      618.32      605.54     39.86 o
 -16  10  10      262.96      303.54     36.32 o
 -14  10  10        1.27        6.50     20.96 o
 -12  10  10        3.42       15.90     27.66 o
 -10  10  10       57.90       47.55     22.09 o
  -8  10  10      223.82      267.19     29.21 o
  -6  10  10        8.71       33.55     20.40 o
  -4  10  10      104.94      155.29     24.97 o
  -2  10  10        0.11      -16.90     16.90 o
   0  10  10        0.25        2.06     21.72 o
   2  10  10      227.53      251.63     32.67 o
   4  10  10        0.00      -28.61     28.61 o
   6  10  10        3.87       -1.86     35.83 o
   8  10  10       97.06       63.41     57.51 o
 -25  11  10       99.44       57.80     36.94 o
 -23  11  10      118.52      119.49     37.44 o
 -21  11  10        0.29      -31.28     41.00 o
 -19  11  10       78.28       60.80     31.98 o
 -17  11  10       99.46      135.43     36.60 o
 -15  11  10       36.84       25.78     24.72 o
 -13  11  10      133.46       81.27     26.43 o
 -11  11  10       88.87       61.35     25.29 o
  -9  11  10      182.13      182.83     38.99 o
  -7  11  10     1005.32     1032.58     48.18 o
  -5  11  10      169.93      214.20     28.33 o
  -3  11  10      155.67      149.84     24.58 o
  -1  11  10       33.36       77.43     26.10 o
   1  11  10       97.32      100.31     32.51 o
   3  11  10       11.25       32.34     30.89 o
   5  11  10      158.33      242.98     39.15 o
   7  11  10        2.30      -42.99     42.99 o
 -24  12  10       74.48       74.88     38.92 o
 -22  12  10       35.32       52.88     36.93 o
 -20  12  10       56.75      124.94     36.64 o
 -18  12  10       78.74      105.03     30.47 o
 -16  12  10       92.09       65.90     35.57 o
 -14  12  10       97.34      145.69     29.91 o
 -12  12  10        0.22        8.85     25.21 o
 -10  12  10      121.76      152.65     28.68 o
  -8  12  10      101.63       54.40     26.00 o
  -6  12  10       46.41       49.84     28.79 o
  -4  12  10       42.95       57.52     33.16 o
  -2  12  10       80.75       82.74     27.39 o
   0  12  10        0.07       23.92     27.79 o
   2  12  10        0.66       36.91     37.31 o
   4  12  10        4.51       24.61     40.70 o
 -21  13  10        1.78      -11.78     34.86 o
 -19  13  10      137.02       85.33     35.70 o
 -17  13  10        1.97       21.47     28.35 o
 -15  13  10        0.37       -4.92     26.50 o
 -13  13  10       18.91       18.46     27.43 o
 -11  13  10       26.91       -1.58     27.17 o
  -9  13  10       89.00       92.89     29.41 o
  -7  13  10      243.60      263.72     36.59 o
  -5  13  10      345.10      230.15     31.75 o
  -3  13  10        2.17       47.79     34.01 o
  -1  13  10        0.00       53.82     26.91 o
   1  13  10        7.99       -5.06     39.39 o
 -18  14  10        5.50        9.72     50.52 o
 -16  14  10       40.85       -7.14     28.35 o
 -14  14  10        2.46        2.32     39.51 o
 -12  14  10        5.93       16.97     34.29 o
 -10  14  10       15.49       10.89     29.74 o
  -8  14  10       18.18       31.58     28.79 o
  -6  14  10       34.21       63.13     39.79 o
  -4  14  10       15.57       -2.76     38.91 o
  -2  14  10        7.36       15.84     39.03 o
 -35   1  11       31.39      -67.21     79.73 o
 -33   1  11        3.06      -53.78     75.82 o
 -31   1  11       29.18        1.48     72.25 o
 -29   1  11      560.58      670.58     84.32 o
 -27   1  11      341.31      322.68     38.51 o
 -25   1  11       82.58       41.52     20.43 o
 -23   1  11     7520.51     7423.60    129.45 o
 -21   1  11     4343.99     4282.08    132.50 o
 -19   1  11      161.23      197.17     18.76 o
 -17   1  11     2756.19     2706.22     65.45 o
 -15   1  11      200.56      129.13     20.75 o
 -13   1  11      462.25      341.27     29.98 o
 -11   1  11     2910.52     2893.04     72.89 o
  -9   1  11      701.42      658.71     29.97 o
  -7   1  11     3422.77     3670.22     63.13 o
  -5   1  11     1189.24     1007.01     36.50 o
  -3   1  11      617.57      560.72     39.67 o
  -1   1  11      194.05      205.11     14.95 o
   1   1  11     3275.65     3183.73     64.12 o
   3   1  11     1276.27     1472.74     39.12 o
   5   1  11       23.53       12.31     20.01 o
   7   1  11        0.11       13.93     19.85 o
   9   1  11       88.32      135.02     27.32 o
  11   1  11        1.39       17.73     24.51 o
  13   1  11       96.16      137.75     34.10 o
 -34   2  11       30.98       69.56     90.93 o
 -32   2  11       57.28       63.82     82.28 o
 -30   2  11      926.83      977.24    145.76 o
 -28   2  11       17.54       -9.03     32.68 o
 -26   2  11       93.88       73.59     36.10 o
 -24   2  11     1654.19     1655.03     46.41 o
 -22   2  11      883.11      874.62     45.71 o
 -20   2  11       25.80       47.69     11.56 o
 -18   2  11      892.01      803.80     38.74 o
 -16   2  11       21.81       16.23     14.10 o
 -14   2  11     1045.19     1216.13     53.15 o
 -12   2  11     7184.38     7512.50    132.86 o
 -10   2  11     3298.67     3474.27     75.38 o
  -8   2  11     2787.84     2656.15     62.21 o
  -6   2  11     3534.11     3746.67     78.16 o
  -4   2  11     1590.25     1391.23     67.34 o
  -2   2  11        9.31        4.40      9.76 o
   0   2  11     1220.92     1128.16     30.48 o
   2   2  11       85.72       82.56     16.68 o
   4   2  11      130.65      141.16     22.42 o
   6   2  11      465.76      464.60     34.83 o
   8   2  11       42.30       61.97     30.84 o
  10   2  11       83.87       90.67     27.63 o
  12   2  11        3.58       41.34     27.83 o
 -35   3  11      243.56       31.19     93.11 o
 -33   3  11       55.35      -13.74     81.99 o
 -31   3  11        5.36        6.69     75.52 o
 -29   3  11     1384.73     1264.02    135.95 o
 -27   3  11      155.21      113.05     59.75 o
 -25   3  11      420.16      566.34     82.00 o
 -23   3  11     3508.36     3382.34     70.86 o
 -21   3  11      411.71      490.00     41.29 o
 -19   3  11       66.53       77.62     14.87 o
 -17   3  11    23501.19    23225.36    269.99 o
 -15   3  11     2055.80     1938.06     48.06 o
 -13   3  11     2636.73     2570.95     51.74 o
 -11   3  11    12553.20    12163.30    146.73 o
  -9   3  11     1502.55     1439.07     44.05 o
  -7   3  11       55.79       36.79     11.82 o
  -5   3  11     2765.63     2747.90     47.74 o
  -3   3  11     2053.41     1928.97     58.37 o
  -1   3  11       47.19       42.53     13.50 o
   1   3  11     2556.86     2441.75     46.08 o
   3   3  11       79.03       34.28     17.59 o
   5   3  11      130.74      118.57     23.32 o
   7   3  11       32.86       31.79     21.65 o
   9   3  11       30.90        0.09     22.25 o
  11   3  11       16.70       51.44     26.22 o
  13   3  11       62.86       61.50     31.05 o
 -34   4  11       49.86       49.41     97.29 o
 -32   4  11        7.13      -27.12     77.29 o
 -30   4  11      453.45      468.75     58.99 o
 -28   4  11      371.17      394.65     66.54 o
 -26   4  11        7.24       20.85     43.83 o
 -24   4  11        1.88       23.09     32.42 o
 -22   4  11      123.69       84.98     33.18 o
 -20   4  11     3143.43     3206.41     72.81 o
 -18   4  11        9.26       25.06     18.29 o
 -16   4  11      231.72      307.77     22.94 o
 -14   4  11      734.82      659.99     25.73 o
 -12   4  11     3707.63     4334.99     70.27 o
 -10   4  11     7247.16     7010.30    153.24 o
  -8   4  11      174.54      239.92     27.37 o
  -6   4  11       22.63       23.05     16.29 o
  -4   4  11       97.24      101.41     20.00 o
  -2   4  11     1567.61     1752.72     48.86 o
   0   4  11     1172.19     1264.12     39.31 o
   2   4  11       21.33       31.69     17.43 o
   4   4  11        0.10       -6.67     17.98 o
   6   4  11       44.70       36.85     22.24 o
   8   4  11        5.03       -5.89     23.51 o
  10   4  11        9.33       40.03     33.68 o
  12   4  11        1.71       18.70     30.28 o
 -33   5  11       25.30      -45.79     85.75 o
 -31   5  11      105.54      162.06     91.99 o
 -29   5  11      259.94      394.54     57.30 o
 -27   5  11        5.78       24.49     36.15 o
 -25   5  11      149.62       72.39     37.46 o
 -23   5  11       43.42      -12.67     38.93 o
 -21   5  11     3425.59     3684.87    146.72 o
 -19   5  11      547.30      622.09     33.33 o
 -17   5  11       12.52       18.69     11.92 o
 -15   5  11     1474.07     1265.34     56.91 o
 -13   5  11     3947.25     3847.64    156.72 o
 -11   5  11       29.11       27.12     11.45 o
  -9   5  11      747.06      810.43     31.53 o
  -7   5  11      169.20      192.92     19.96 o
  -5   5  11      240.89      265.87     26.99 o
  -3   5  11       60.64       55.18     13.47 o
  -1   5  11      704.54      694.07     31.01 o
   1   5  11       64.17       47.24     18.00 o
   3   5  11       42.77       69.60     20.00 o
   5   5  11      447.74      501.60     37.79 o
   7   5  11       44.17      -16.56     20.92 o
   9   5  11       79.11       97.64     28.13 o
  11   5  11        0.18        7.89     27.40 o
 -32   6  11       21.85       28.41     84.63 o
 -30   6  11       51.89       25.65     41.65 o
 -28   6  11      276.48      218.02     77.12 o
 -26   6  11       44.17       46.65     40.27 o
 -24   6  11       75.22       57.45     36.47 o
 -22   6  11     3612.21     3475.66    110.25 o
 -20   6  11      447.62      456.61     40.39 o
 -18   6  11       85.47       43.71     16.03 o
 -16   6  11      146.03      146.58     21.31 o
 -14   6  11      508.29      476.86     31.72 o
 -12   6  11     3043.14     2842.47     62.76 o
 -10   6  11     1189.10     1269.23     36.69 o
  -8   6  11     5262.10     5374.89     90.44 o
  -6   6  11      257.65      264.77     26.14 o
  -4   6  11       26.67       36.12     17.72 o
  -2   6  11       31.37       37.40     12.13 o
   0   6  11      588.75      610.62     40.04 o
   2   6  11        7.32       20.09     18.69 o
   4   6  11      111.27      101.25     33.67 o
   6   6  11      204.79      208.27     30.99 o
   8   6  11       51.81       59.07     26.98 o
  10   6  11        3.38        3.52     27.27 o
 -31   7  11      281.36      184.16    102.33 o
 -29   7  11       93.53      162.45     50.16 o
 -27   7  11      155.86      103.73     46.46 o
 -25   7  11       69.57       80.59     40.31 o
 -23   7  11      540.91      480.34     56.76 o
 -21   7  11       10.30       19.94     38.56 o
 -19   7  11       82.43       57.90     23.84 o
 -17   7  11     6071.36     5980.97     93.98 o
 -15   7  11      382.94      456.84     32.58 o
 -13   7  11       10.30       25.35     20.06 o
 -11   7  11      943.26     1034.93     45.29 o
  -9   7  11       68.60       65.40     22.18 o
  -7   7  11        1.19       -6.74     13.21 o
  -5   7  11     1294.63     1345.76     38.84 o
  -3   7  11      133.89      187.98     22.52 o
  -1   7  11       44.63       52.07     19.44 o
   1   7  11      324.60      381.14     31.46 o
   3   7  11      418.30      396.08     33.33 o
   5   7  11        0.37       -2.18     21.79 o
   7   7  11      125.95       98.75     28.87 o
   9   7  11       51.31       89.47     30.94 o
  11   7  11       17.93       37.04     29.40 o
 -30   8  11       48.79       88.64     49.66 o
 -28   8  11      123.63       83.33     47.74 o
 -26   8  11      261.30      268.15     93.26 o
 -24   8  11       56.48       58.44     48.45 o
 -22   8  11       78.02      240.10     86.30 o
 -20   8  11       86.91      -10.06     57.63 o
 -18   8  11       50.74       78.10     25.92 o
 -16   8  11       48.96       38.54     21.41 o
 -14   8  11       31.42       10.08     19.06 o
 -12   8  11     1284.10     1232.32     58.90 o
 -10   8  11       27.92       56.59     17.41 o
  -8   8  11       11.14        5.89     16.32 o
  -6   8  11        0.82      -15.01     35.53 o
  -4   8  11      161.12      163.23     25.76 o
  -2   8  11      694.76      770.35     44.39 o
   0   8  11      511.43      480.87     34.31 o
   2   8  11       17.18      -10.55     22.88 o
   4   8  11        9.08       31.78     23.92 o
   6   8  11       55.18      101.37     29.67 o
   8   8  11       10.30       41.98     28.08 o
  10   8  11       65.63       58.40     64.83 o
 -29   9  11       35.82       79.32     90.01 o
 -27   9  11       52.59      -19.85     41.65 o
 -25   9  11       11.66      -11.07     37.65 o
 -23   9  11      355.71      292.60     53.87 o
 -21   9  11       16.04       14.68     39.70 o
 -19   9  11       22.59       44.75     50.49 o
 -17   9  11      485.81      461.63     45.93 o
 -15   9  11        3.75       27.87     22.43 o
 -13   9  11      346.22      302.31     26.42 o
 -11   9  11     2050.82     1949.63     51.96 o
  -9   9  11      172.48      215.27     46.04 o
  -7   9  11      273.06      264.84     30.66 o
  -5   9  11      470.28      436.08     36.78 o
  -3   9  11      273.46      301.95     32.32 o
  -1   9  11       17.70       46.90     23.60 o
   1   9  11      303.65      236.62     30.51 o
   3   9  11       11.53       36.51     27.61 o
   5   9  11        0.59        6.18     33.22 o
   7   9  11       36.73      -61.27     61.27 o
 -28  10  11        1.38      -14.64     45.40 o
 -26  10  11      101.91       11.40     45.13 o
 -24  10  11      434.73      480.40     83.41 o
 -22  10  11        0.34      -95.61    125.01 o
 -20  10  11        2.14      -33.03     33.03 o
 -18  10  11       48.52       67.15     24.88 o
 -16  10  11        9.90       47.07     25.15 o
 -14  10  11        1.44       22.86     21.76 o
 -12  10  11      161.42      153.33     26.41 o
 -10  10  11      272.77      253.28     28.93 o
  -8  10  11       13.31       24.86     21.56 o
  -6  10  11      422.36      442.15     34.55 o
  -4  10  11      120.58      129.44     25.52 o
  -2  10  11       71.18       43.61     25.29 o
   0  10  11       64.05       74.78     26.88 o
   2  10  11        1.01        8.45     23.31 o
   4  10  11        9.69       73.33     69.52 o
   6  10  11        4.39      -29.92     33.42 o
 -27  11  11       37.38       -6.93     39.15 o
 -25  11  11       16.74       27.83     34.41 o
 -23  11  11      242.89      230.83     45.19 o
 -21  11  11       13.45        8.94     44.22 o
 -19  11  11       94.05       64.26     27.12 o
 -17  11  11        1.10       17.16     24.80 o
 -15  11  11        2.85       -4.70     23.65 o
 -13  11  11        2.65      -20.09     22.53 o
 -11  11  11       35.30        3.67     21.83 o
  -9  11  11      133.93      145.28     26.60 o
  -7  11  11       89.16       82.72     25.27 o
  -5  11  11       86.15       56.46     27.13 o
  -3  11  11      148.14      153.77     28.08 o
  -1  11  11        0.12        4.68     21.63 o
   1  11  11      282.57      313.87     42.02 o
   3  11  11        6.34       42.02     37.83 o
   5  11  11        4.87       31.00     39.16 o
 -24  12  11        0.65       15.64     46.88 o
 -22  12  11        0.47       31.04     35.22 o
 -20  12  11      134.04      118.17     37.74 o
 -18  12  11       13.52       17.84     27.16 o
 -16  12  11       29.24        7.73     33.16 o
 -14  12  11      125.36      101.52     29.03 o
 -12  12  11        4.09       36.65     25.75 o
 -10  12  11        8.39       13.94     23.18 o
  -8  12  11      204.01      165.76     33.13 o
  -6  12  11        5.95       14.18     22.77 o
  -4  12  11        0.00       16.02     24.95 o
  -2  12  11      243.14      255.40     53.30 o
   0  12  11      242.22      339.42     43.36 o
   2  12  11       11.58      -18.10     64.80 o
 -21  13  11        3.10       23.22     34.99 o
 -19  13  11       42.50       44.79     40.90 o
 -17  13  11      201.91      183.34     35.68 o
 -15  13  11        0.21       14.04     28.65 o
 -13  13  11       16.81        5.64     26.81 o
 -11  13  11        5.22      -24.63     24.63 o
  -9  13  11        3.56       22.68     25.39 o
  -7  13  11        9.78       40.28     26.78 o
  -5  13  11        8.67       45.14     33.82 o
  -3  13  11        4.61       74.63     40.34 o
  -1  13  11        3.65        6.05     39.70 o
 -16  14  11        0.70       10.89     28.57 o
 -14  14  11        2.72       28.69     29.75 o
 -12  14  11        7.11       51.38     29.80 o
 -10  14  11        1.08      -40.27     55.98 o
  -8  14  11       32.03       -2.12     35.62 o
  -6  14  11       26.62       76.46     40.36 o
 -32   0  12        0.03       26.96     71.48 o
 -30   0  12      579.31      618.28    110.38 o
 -28   0  12      393.17      455.95     47.99 o
 -26   0  12      121.32      130.50     37.54 o
 -24   0  12        6.73      -27.47     46.76 o
 -22   0  12     8418.87     8655.41    296.20 o
 -20   0  12    29350.88    29124.82    473.14 o
 -18   0  12     6735.32     6388.14    142.85 o
 -16   0  12    17226.22    16538.89    294.63 o
 -14   0  12      835.83      871.24     49.57 o
 -12   0  12    18750.13    17933.35    320.92 o
 -10   0  12     1093.78      930.15     54.49 o
  -8   0  12       82.51      121.43     22.15 o
  -6   0  12      986.03     1007.06     48.95 o
  -4   0  12     1311.38     1350.85     66.61 o
  -2   0  12       85.67       68.70     15.90 o
   0   0  12     1790.22     1739.28     55.89 o
   2   0  12      408.75      339.06    104.84 o
   4   0  12      572.60      484.24     47.66 o
   6   0  12       19.01       -0.89     26.78 o
   8   0  12       12.77       12.13     32.36 o
  10   0  12       28.36       32.91     39.01 o
  12   0  12       12.76      -21.51     38.61 o
 -35   1  12       23.12      -69.93     69.93 o
 -33   1  12      218.48      287.80    106.39 o
 -31   1  12      175.08      197.60     85.72 o
 -29   1  12     1076.90     1155.19     62.22 o
 -27   1  12      317.00      423.73     31.96 o
 -25   1  12     2114.17     2024.32     64.55 o
 -23   1  12      738.06      716.90     69.81 o
 -21   1  12     4466.01     4331.66     93.21 o
 -19   1  12     1660.40     1678.28     45.15 o
 -17   1  12       16.59       15.14     13.48 o
 -15   1  12     2653.56     2896.61     63.77 o
 -13   1  12      312.97      287.97     24.73 o
 -11   1  12     3063.44     3115.34     61.98 o
  -9   1  12     3541.66     3377.52     66.76 o
  -7   1  12      671.42      556.02     31.34 o
  -5   1  12      142.66      108.20     23.54 o
  -3   1  12       38.05       24.06     12.82 o
  -1   1  12      151.72      175.55     15.66 o
   1   1  12     1322.93     1434.64     38.04 o
   3   1  12       44.47       59.61     19.02 o
   5   1  12       17.16      -14.85     21.28 o
   7   1  12       73.12       53.13     35.41 o
   9   1  12        6.57       24.03     24.24 o
  11   1  12        1.20        5.64     26.38 o
 -36   2  12       60.44       -2.70     94.51 o
 -34   2  12       36.94      128.64     94.91 o
 -32   2  12       49.51      -20.15     66.96 o
 -30   2  12       88.85       97.57     39.26 o
 -28   2  12      648.44      743.03     62.11 o
 -26   2  12       26.60       63.49     23.23 o
 -24   2  12       70.16       39.65     23.88 o
 -22   2  12      782.63      849.91     85.77 o
 -20   2  12     3294.31     3075.91     73.28 o
 -18   2  12       23.63       49.07     17.99 o
 -16   2  12      378.23      390.41     32.87 o
 -14   2  12     6787.55     6187.29    119.35 o
 -12   2  12       52.58       51.24     15.11 o
 -10   2  12      574.95      588.40     34.66 o
  -8   2  12      823.12      844.31     38.06 o
  -6   2  12      138.74      111.87     26.57 o
  -4   2  12      653.41      640.86     36.42 o
  -2   2  12       59.12       41.95     12.79 o
   0   2  12      978.79      995.30     30.56 o
   2   2  12      192.53      262.32     25.89 o
   4   2  12      375.50      414.51     32.67 o
   6   2  12        1.00        7.77     19.58 o
   8   2  12        0.03       24.55     26.21 o
  10   2  12        2.69      -11.28     23.94 o
  12   2  12       12.09       74.70     30.76 o
 -35   3  12        8.12      172.27     99.08 o
 -33   3  12        0.31      -39.16     75.43 o
 -31   3  12        6.36       12.91     38.37 o
 -29   3  12      302.58      390.02     67.79 o
 -27   3  12        7.09       58.02     34.03 o
 -25   3  12      689.72      737.43     81.07 o
 -23   3  12      999.92      781.89     97.43 o
 -21   3  12     5227.34     4866.22    223.67 o
 -19   3  12      111.35       88.64     19.37 o
 -17   3  12      257.58      244.56     29.08 o
 -15   3  12       39.36       49.91     14.24 o
 -13   3  12      126.77      121.49     17.23 o
 -11   3  12     3526.92     3446.50     72.56 o
  -9   3  12     2470.82     2508.30     62.67 o
  -7   3  12     3809.94     3628.24    108.28 o
  -5   3  12      651.34      588.41     35.49 o
  -3   3  12     1503.96     1508.82     42.27 o
  -1   3  12      419.44      354.73     23.05 o
   1   3  12        1.11       -1.99     15.49 o
   3   3  12        2.07       23.89     17.91 o
   5   3  12        8.20       -0.63     19.56 o
   7   3  12       46.02       35.34     30.15 o
   9   3  12        0.13       18.39     24.41 o
  11   3  12       26.93       42.40     27.12 o
 -34   4  12       18.17        3.22     76.37 o
 -32   4  12        0.75       15.88     79.02 o
 -30   4  12      498.65      510.78     60.83 o
 -28   4  12      141.00       86.33     41.28 o
 -26   4  12       30.78       -8.96     45.15 o
 -24   4  12     1321.75     1303.15     70.05 o
 -22   4  12      159.81      129.49     36.57 o
 -20   4  12       29.23       43.13     18.85 o
 -18   4  12     2358.26     2164.14     69.77 o
 -16   4  12     3063.31     3090.83     56.97 o
 -14   4  12        0.72       -0.17     18.87 o
 -12   4  12     2682.89     2670.97     61.28 o
 -10   4  12     1018.42     1006.23     52.24 o
  -8   4  12       83.37       58.71     19.50 o
  -6   4  12      249.01      240.26     23.15 o
  -4   4  12     3590.82     3790.89     75.35 o
  -2   4  12     1565.68     1408.51     50.12 o
   0   4  12      162.49      270.32     24.20 o
   2   4  12      595.36      668.27     38.40 o
   4   4  12      100.87      117.87     26.14 o
   6   4  12      369.64      397.53     36.37 o
   8   4  12       18.32       31.65     29.62 o
  10   4  12        3.44       11.22     25.96 o
 -33   5  12       19.19      -71.31     71.31 o
 -31   5  12       38.56        4.59     41.75 o
 -29   5  12      161.95      168.84     47.86 o
 -27   5  12      211.35      195.09     46.01 o
 -25   5  12      186.23      170.92    124.99 o
 -23   5  12      687.25      619.06     84.63 o
 -21   5  12      242.47      309.39     41.38 o
 -19   5  12      419.38      443.13     28.99 o
 -17   5  12      380.83      396.72     26.04 o
 -15   5  12      108.37      115.28     30.68 o
 -13   5  12        0.21       20.16     13.43 o
 -11   5  12      470.58      418.27     23.15 o
  -9   5  12     1487.76     1444.07     40.73 o
  -7   5  12      117.46      115.45     32.54 o
  -5   5  12      296.78      348.74     25.59 o
  -3   5  12     1415.87     1368.68     51.53 o
  -1   5  12       54.63       18.87     25.81 o
   1   5  12      340.94      297.67     27.36 o
   3   5  12        8.14       -8.15     20.44 o
   5   5  12       29.51       58.99     23.66 o
   7   5  12       62.69      101.65     29.86 o
   9   5  12       25.41        4.97     25.45 o
  11   5  12       40.55       -3.41     28.41 o
 -34   6  12      182.70       38.39     91.76 o
 -32   6  12       37.59        3.29     50.43 o
 -30   6  12       84.41       30.08     54.09 o
 -28   6  12      402.38      436.80     59.58 o
 -26   6  12       96.81      193.20     89.77 o
 -24   6  12      842.79      829.09     67.21 o
 -22   6  12        5.99       58.75     34.76 o
 -20   6  12      402.69      375.63     36.73 o
 -18   6  12     1145.46     1245.47     41.77 o
 -16   6  12     2047.86     2115.75     93.36 o
 -14   6  12      503.37      575.63     58.18 o
 -12   6  12     3335.86     3263.49     97.93 o
 -10   6  12     7732.33     7531.82    112.67 o
  -8   6  12     2261.42     2216.82     56.37 o
  -6   6  12      571.00      628.78     37.74 o
  -4   6  12       12.86        2.42     14.85 o
  -2   6  12       20.35        8.09     21.79 o
   0   6  12       65.63       53.14     20.39 o
   2   6  12      550.01      512.11     35.10 o
   4   6  12        9.56       12.36     23.01 o
   6   6  12      474.47      494.76     42.01 o
   8   6  12       53.23       53.17     28.62 o
  10   6  12        4.47       31.37     29.00 o
 -33   7  12       19.58      -34.30     84.94 o
 -31   7  12      102.08       86.51     49.11 o
 -29   7  12       72.08       63.05     47.47 o
 -27   7  12      461.65      619.61     67.70 o
 -25   7  12       68.79       11.77     38.87 o
 -23   7  12     1035.82      922.99     71.98 o
 -21   7  12      172.52      131.14     30.21 o
 -19   7  12      842.77      956.30     48.15 o
 -17   7  12        1.57       10.90     18.20 o
 -15   7  12      100.65       86.24     20.25 o
 -13   7  12      636.18      698.18     41.05 o
 -11   7  12        2.00       -2.94     20.56 o
  -9   7  12     7499.57     7772.58    348.21 o
  -7   7  12       22.63       39.49     18.05 o
  -5   7  12      225.50      248.75     30.37 o
  -3   7  12      260.13      214.74     24.78 o
  -1   7  12      535.70      704.61     57.99 o
   1   7  12       14.38        7.80     21.12 o
   3   7  12      157.78      202.07     28.63 o
   5   7  12       18.40       53.69     26.54 o
   7   7  12       32.35       14.06     32.67 o
   9   7  12       14.72       58.67     34.48 o
 -32   8  12        4.55      -15.63     87.28 o
 -30   8  12       51.81       25.16     47.52 o
 -28   8  12      268.82      201.52     51.94 o
 -26   8  12      285.42      286.34     95.88 o
 -24   8  12      234.11      310.11     64.87 o
 -22   8  12     1192.93     1477.40    286.80 o
 -20   8  12       85.39      106.58     27.89 o
 -18   8  12        3.28       30.19     20.59 o
 -16   8  12       31.25       15.47     26.94 o
 -14   8  12      340.83      332.01     29.49 o
 -12   8  12       23.60       37.16     27.76 o
 -10   8  12      203.61      224.97     30.99 o
  -8   8  12      391.48      407.87     33.42 o
  -6   8  12       61.67       53.78     23.56 o
  -4   8  12       20.30       25.79     19.34 o
  -2   8  12       16.19       20.24     20.53 o
   0   8  12      200.52      162.43     26.61 o
   2   8  12      494.29      523.41     38.86 o
   4   8  12       43.41      129.00     31.10 o
   6   8  12       86.10       82.61     30.23 o
   8   8  12        0.05        9.43     27.65 o
 -29   9  12      150.51      152.69     54.93 o
 -27   9  12        0.01      -71.17     71.17 o
 -25   9  12       44.45      -65.41     81.90 o
 -23   9  12        0.61      -44.66     44.66 o
 -21   9  12       62.02      112.28     50.94 o
 -19   9  12       78.15      139.11     32.04 o
 -17   9  12       32.84       43.97     24.45 o
 -15   9  12      886.87     1010.87     50.21 o
 -13   9  12       13.56        8.56     19.28 o
 -11   9  12       60.14       45.45     20.41 o
  -9   9  12       11.86       11.21     29.55 o
  -7   9  12      828.74      816.73     46.92 o
  -5   9  12       64.71      159.56     40.55 o
  -3   9  12        1.87       27.06     23.05 o
  -1   9  12      161.55      144.06     28.10 o
   1   9  12      103.36       59.22     26.04 o
   3   9  12       97.80       49.38     26.76 o
   5   9  12       30.77       28.27     28.83 o
   7   9  12        0.63      -18.57     51.39 o
 -28  10  12       99.93       85.05     51.07 o
 -26  10  12      102.21      -51.45    100.65 o
 -24  10  12       45.18      -24.67    112.03 o
 -22  10  12      516.93      536.85     67.19 o
 -20  10  12       71.16       68.86     38.20 o
 -18  10  12       60.38       53.09     30.55 o
 -16  10  12     1134.97     1212.14     49.28 o
 -14  10  12       66.97       88.70     30.76 o
 -12  10  12       66.17       65.15     31.17 o
 -10  10  12       19.41        8.76     21.61 o
  -8  10  12        0.07       -2.52     19.52 o
  -6  10  12       33.41       28.28     24.46 o
  -4  10  12       32.50       21.67     23.34 o
  -2  10  12        0.24        5.94     31.22 o
   0  10  12        1.68        4.05     26.29 o
   2  10  12       97.66      104.44     31.79 o
   4  10  12       98.32      120.38     45.53 o
 -27  11  12      114.11      189.83     47.20 o
 -25  11  12       30.65       82.49     95.99 o
 -23  11  12        5.51       24.22     32.37 o
 -21  11  12      117.23      108.40     35.81 o
 -19  11  12       72.27       21.35     26.06 o
 -17  11  12       62.28       48.73     26.77 o
 -15  11  12      356.75      391.49     45.83 o
 -13  11  12       12.62       20.29     25.16 o
 -11  11  12      320.69      326.88     34.84 o
  -9  11  12      226.68      302.05     32.57 o
  -7  11  12       90.59       95.42     30.72 o
  -5  11  12        6.96       96.74     35.01 o
  -3  11  12       13.49       53.55     24.53 o
  -1  11  12       80.85       87.55     27.44 o
   1  11  12        4.37        1.61     38.51 o
   3  11  12       90.04       40.37     53.89 o
 -24  12  12       43.50       59.01     37.16 o
 -22  12  12        5.50      -25.20     32.27 o
 -20  12  12       12.87      -13.21     31.25 o
 -18  12  12        0.05       -7.23     31.47 o
 -16  12  12        0.57      -28.98     28.98 o
 -14  12  12      143.40      144.38     30.70 o
 -12  12  12       36.40       17.31     24.59 o
 -10  12  12       57.46       56.97     26.08 o
  -8  12  12        9.46       24.70     25.94 o
  -6  12  12      387.61      415.16     38.02 o
  -4  12  12      164.01      197.76     29.94 o
  -2  12  12        0.38       61.36     39.96 o
   0  12  12       21.35       -4.61     38.68 o
 -21  13  12      112.83       77.12     38.70 o
 -19  13  12        0.00       94.74     86.23 o
 -17  13  12        0.16        0.45     26.51 o
 -15  13  12       31.30       12.96     32.88 o
 -13  13  12        7.80       33.70     27.47 o
 -11  13  12       13.35       32.76     28.07 o
  -9  13  12       18.10       17.93     25.80 o
  -7  13  12       17.75       81.74     40.84 o
  -5  13  12      163.51      150.09     45.63 o
  -3  13  12        0.61       31.83     39.96 o
 -16  14  12       18.13       11.82     35.04 o
 -14  14  12       20.90       21.87     35.23 o
 -12  14  12        4.48       46.44     36.05 o
 -10  14  12       57.24       11.10     38.38 o
  -8  14  12       13.93      -36.42     36.42 o
 -35   1  13       32.27       96.08     93.55 o
 -33   1  13       17.90      -19.93     73.67 o
 -31   1  13        0.05      -32.13     32.13 o
 -29   1  13     1789.99     1835.17     72.24 o
 -27   1  13      276.65      256.06     33.63 o
 -25   1  13     1925.41     2095.25     99.59 o
 -23   1  13     1914.65     2239.13    100.85 o
 -21   1  13       75.53       88.47     18.93 o
 -19   1  13       60.79       81.45     17.02 o
 -17   1  13     2241.63     2221.95     56.91 o
 -15   1  13      968.70      961.89     39.57 o
 -13   1  13      157.89      137.73     21.27 o
 -11   1  13     6001.14     5942.91     95.73 o
  -9   1  13     4236.42     3983.42     70.50 o
  -7   1  13     1604.62     1512.59     43.36 o
  -5   1  13     1902.30     1772.75     53.21 o
  -3   1  13     2245.89     2263.34     64.78 o
  -1   1  13     1380.87     1348.73     72.39 o
   1   1  13      598.54      712.16     36.30 o
   3   1  13       43.67       26.24     16.60 o
   5   1  13        0.95       69.58     42.14 o
   7   1  13      153.55      192.77     30.80 o
   9   1  13       36.29       47.24     26.89 o
  11   1  13       27.88       77.53     37.38 o
 -36   2  13       19.21       86.49     94.14 o
 -34   2  13      118.51      117.71     90.04 o
 -32   2  13       94.99       15.65     38.79 o
 -30   2  13        1.07       17.64     40.58 o
 -28   2  13      617.38      680.74     49.91 o
 -26   2  13       13.05        3.25     27.92 o
 -24   2  13        2.51      -30.82     33.06 o
 -22   2  13     1051.88     1157.13     75.29 o
 -20   2  13      757.99      680.72     57.74 o
 -18   2  13      806.91      742.83     41.56 o
 -16   2  13     1097.27     1119.11     48.63 o
 -14   2  13       69.89      118.38     23.25 o
 -12   2  13      107.49       68.78     22.46 o
 -10   2  13     1774.45     1728.51     54.25 o
  -8   2  13     2490.22     2485.85     60.77 o
  -6   2  13      379.46      397.67     49.10 o
  -4   2  13      318.03      309.54     27.93 o
  -2   2  13      775.08      817.20     36.38 o
   0   2  13        3.85        7.98     15.57 o
   2   2  13      828.41      762.33     59.33 o
   4   2  13       31.25       32.34     19.55 o
   6   2  13       95.74       92.04     37.29 o
   8   2  13        2.51       23.52     25.62 o
  10   2  13        0.99       51.73     28.78 o
 -35   3  13       19.98       -8.62     85.52 o
 -33   3  13       63.58       15.07     78.98 o
 -31   3  13        0.32      -55.38     63.65 o
 -29   3  13      308.73      315.24     49.39 o
 -27   3  13       68.43       48.73     34.73 o
 -25   3  13      535.60      609.80     52.29 o
 -23   3  13     1714.85     2278.84    158.52 o
 -21   3  13     1342.48     1190.82    115.14 o
 -19   3  13    16513.52    16792.36    249.54 o
 -17   3  13      335.73      332.13     31.46 o
 -15   3  13     2311.13     2135.30     51.28 o
 -13   3  13     1033.17      958.90     40.09 o
 -11   3  13    11566.38    10925.13    160.97 o
  -9   3  13     1260.88     1169.61     45.76 o
  -7   3  13     2702.85     2441.23     88.39 o
  -5   3  13      266.84      263.96     35.58 o
  -3   3  13        1.17        5.57     14.68 o
  -1   3  13       81.92       86.20     17.69 o
   1   3  13      226.23      265.90     26.52 o
   3   3  13       77.38       46.01     21.54 o
   5   3  13      193.88      182.00     28.15 o
   7   3  13      185.18      260.55     33.63 o
   9   3  13        1.06       44.79     25.82 o
 -34   4  13       65.00      -19.59     82.26 o
 -32   4  13       29.76       65.11     43.65 o
 -30   4  13      334.19      232.86     57.70 o
 -28   4  13      581.85      652.12     61.42 o
 -26   4  13     1714.75     1792.72    103.84 o
 -24   4  13      246.89      248.19     39.76 o
 -22   4  13     5115.21     4667.21    229.70 o
 -20   4  13      190.35      210.51     32.46 o
 -18   4  13       62.02      101.40     21.27 o
 -16   4  13      324.62      401.65     28.60 o
 -14   4  13      208.38      213.88     23.24 o
 -12   4  13      521.52      488.32     33.07 o
 -10   4  13     3600.67     3790.32    240.76 o
  -8   4  13     6440.88     6455.12    136.74 o
  -6   4  13      906.45      975.73     35.30 o
  -4   4  13       21.34      -11.95     11.95 o
  -2   4  13        0.09        9.59     16.13 o
   0   4  13       35.75       14.08     17.66 o
   2   4  13       79.77      141.36     26.37 o
   4   4  13      381.23      401.58     35.38 o
   6   4  13      228.60      210.02     31.41 o
   8   4  13      183.69       99.77     29.83 o
  10   4  13       13.68      -22.97     26.78 o
 -35   5  13      100.42      -25.42     86.33 o
 -33   5  13       30.44       13.39     44.42 o
 -31   5  13      206.69      241.70     65.14 o
 -29   5  13       87.83       42.62     40.74 o
 -27   5  13       10.24        5.04     35.96 o
 -25   5  13       48.48       69.89     36.66 o
 -23   5  13       41.26       49.24     32.61 o
 -21   5  13     9090.92     8519.30    193.37 o
 -19   5  13      115.00      162.94     58.25 o
 -17   5  13      388.14      360.05     43.37 o
 -15   5  13     1236.45     1256.36     72.90 o
 -13   5  13      351.76      289.79     34.44 o
 -11   5  13     1287.58     1192.17     53.09 o
  -9   5  13     2680.34     2687.11     58.33 o
  -7   5  13        5.09       22.45     13.26 o
  -5   5  13        9.29       -2.30      8.12 o
  -3   5  13       44.67       22.48     18.60 o
  -1   5  13        9.77      -15.75     16.58 o
   1   5  13      593.89      589.28     36.54 o
   3   5  13        0.14       14.60     21.81 o
   5   5  13       12.06        9.57     23.42 o
   7   5  13       45.38       -8.63     31.71 o
   9   5  13        1.84       60.67     30.27 o
 -34   6  13        2.78       66.57     87.16 o
 -32   6  13        7.02       -5.11     43.21 o
 -30   6  13        4.20       -3.32     40.44 o
 -28   6  13      677.72      770.40     71.87 o
 -26   6  13       42.95       29.65     62.11 o
 -24   6  13      346.24      489.80     55.42 o
 -22   6  13     1332.52     1035.10     66.55 o
 -20   6  13      902.17      918.73     49.85 o
 -18   6  13      411.67      414.59     34.32 o
 -16   6  13      184.15      160.90     25.37 o
 -14   6  13      491.30      599.99     37.31 o
 -12   6  13      126.89      160.45     25.52 o
 -10   6  13      154.96      161.16     22.16 o
  -8   6  13      454.54      425.76     32.22 o
  -6   6  13      604.09      739.41     52.64 o
  -4   6  13       62.79       64.78     22.76 o
  -2   6  13       35.99       73.44     20.77 o
   0   6  13        7.95       -0.70     19.31 o
   2   6  13       12.13       36.83     22.12 o
   4   6  13        8.68      -12.06     21.30 o
   6   6  13        3.87       46.84     26.94 o
   8   6  13       14.71       27.73     27.39 o
 -33   7  13        7.83       99.08     51.43 o
 -31   7  13        4.17       24.93     45.89 o
 -29   7  13       43.34       -4.26     40.50 o
 -27   7  13        2.04       18.71     48.42 o
 -25   7  13        6.12      -14.86     43.12 o
 -23   7  13      258.79      326.74     71.10 o
 -21   7  13      702.42      784.90     51.77 o
 -19   7  13       36.38       72.60     30.24 o
 -17   7  13       69.85      124.86     24.84 o
 -15   7  13      805.21      856.10     46.68 o
 -13   7  13      663.55      635.16     42.93 o
 -11   7  13     1318.59     1351.40     55.39 o
  -9   7  13       70.21       90.75     33.33 o
  -7   7  13       28.27       10.29     37.97 o
  -5   7  13      432.11      488.68     30.84 o
  -3   7  13      228.66      207.07     27.74 o
  -1   7  13       10.67       44.14     22.46 o
   1   7  13       54.51       48.53     22.97 o
   3   7  13        8.90       45.65     26.98 o
   5   7  13        2.95       -3.79     26.16 o
   7   7  13      143.19      163.59     33.11 o
 -32   8  13       28.95       94.80     51.93 o
 -30   8  13       14.04       -3.30     46.71 o
 -28   8  13       51.19       49.44     53.48 o
 -26   8  13      509.10      652.65     98.93 o
 -24   8  13       97.27        5.24     75.29 o
 -22   8  13      807.93      786.15     88.82 o
 -20   8  13      107.46      148.42     30.23 o
 -18   8  13      468.89      448.78     34.18 o
 -16   8  13      147.38      166.68     25.39 o
 -14   8  13      560.31      574.78     40.82 o
 -12   8  13       28.28       77.59     33.08 o
 -10   8  13       20.45       30.19     31.96 o
  -8   8  13       66.06        7.05     30.55 o
  -6   8  13       54.86       59.53     21.62 o
  -4   8  13        5.80       22.43     20.31 o
  -2   8  13      375.54      377.09     33.57 o
   0   8  13        0.02       14.65     27.59 o
   2   8  13      131.24      224.47     31.67 o
   4   8  13        0.02       26.65     27.72 o
   6   8  13       31.99       70.44     30.36 o
 -31   9  13        0.14       -4.17     48.05 o
 -29   9  13        4.60      101.99     51.67 o
 -27   9  13       22.77      -24.31     51.75 o
 -25   9  13      552.74      733.65     74.71 o
 -23   9  13       61.15       95.20     45.18 o
 -21   9  13      123.65       72.78     44.65 o
 -19   9  13        9.90       18.62     27.53 o
 -17   9  13        0.41        7.50     26.41 o
 -15   9  13       16.85       48.70     27.52 o
 -13   9  13      102.28       71.56     36.08 o
 -11   9  13      110.96       96.10     49.07 o
  -9   9  13      387.10      409.68     37.44 o
  -7   9  13      245.68      202.99     32.39 o
  -5   9  13      522.04      490.85     38.70 o
  -3   9  13       46.33       59.44     25.98 o
  -1   9  13        7.23       32.18     32.05 o
   1   9  13       96.89      103.83     34.81 o
   3   9  13        7.35       10.97     26.34 o
   5   9  13       24.51       54.26     32.25 o
 -28  10  13       57.78       69.85     50.01 o
 -26  10  13        0.80       25.83     45.18 o
 -24  10  13       42.41       98.02     50.37 o
 -22  10  13       22.32       15.43     42.71 o
 -20  10  13      108.54       62.41     39.26 o
 -18  10  13      106.82      101.58     32.64 o
 -16  10  13       10.20       -1.00     21.21 o
 -14  10  13      467.49      475.97     35.17 o
 -12  10  13       26.79       24.60     21.66 o
 -10  10  13       82.06      101.67     23.88 o
  -8  10  13       83.62       83.09     28.89 o
  -6  10  13       41.23       53.89     25.34 o
  -4  10  13       31.15        0.64     24.01 o
  -2  10  13      102.19       96.59     30.10 o
   0  10  13        0.18       20.20     26.60 o
   2  10  13      165.22      185.22     35.99 o
 -27  11  13       23.55      145.09     53.86 o
 -25  11  13       12.84       38.25     33.71 o
 -23  11  13       74.48      103.93     62.75 o
 -21  11  13       18.85       -2.24     30.69 o
 -19  11  13       34.31       12.50     25.52 o
 -17  11  13        3.06       22.06     36.77 o
 -15  11  13       17.57       59.98     25.65 o
 -13  11  13       15.09        2.56     22.76 o
 -11  11  13        6.31       15.89     22.72 o
  -9  11  13       62.41       68.83     25.30 o
  -7  11  13      197.51      181.62     31.05 o
  -5  11  13        3.79       28.87     23.03 o
  -3  11  13       13.01       11.60     22.62 o
  -1  11  13       62.09       40.48     30.25 o
   1  11  13       12.39      -35.47     35.47 o
 -24  12  13       25.80       55.84     36.23 o
 -22  12  13       34.02       64.37     40.45 o
 -20  12  13        4.34      -28.42     28.42 o
 -18  12  13       45.90       44.85     36.26 o
 -16  12  13       23.58       22.44     26.74 o
 -14  12  13        9.65       45.46     26.42 o
 -12  12  13        0.95       37.42     25.66 o
 -10  12  13       35.06       52.90     25.84 o
  -8  12  13       28.86      109.27     27.29 o
  -6  12  13       43.83       -8.44     26.54 o
  -4  12  13        1.42       33.23     26.48 o
  -2  12  13       12.51       -5.85     38.32 o
 -21  13  13       43.63      146.04     41.82 o
 -19  13  13       18.25       13.59     28.77 o
 -17  13  13        6.81      -16.96     36.58 o
 -15  13  13       35.62       -1.69     28.62 o
 -13  13  13        5.54       49.02     27.53 o
 -11  13  13       99.87      111.51     30.15 o
  -9  13  13       53.71      141.80     34.47 o
  -7  13  13        0.23       59.95     39.63 o
  -5  13  13       26.21       10.05     39.49 o
 -32   0  14        5.89       27.10     74.33 o
 -30   0  14       41.77       64.97     33.95 o
 -28   0  14      651.55      621.38    102.50 o
 -26   0  14      805.88      847.94    112.13 o
 -24   0  14     1596.41     1713.80    130.17 o
 -22   0  14    10189.33     9998.74    325.72 o
 -20   0  14     6214.87     5755.07    142.41 o
 -18   0  14    42468.56    41286.43    655.54 o
 -16   0  14      993.21     1017.58     59.64 o
 -14   0  14      440.82      458.78     48.04 o
 -12   0  14     2483.95     2453.23     76.71 o
 -10   0  14    11609.64    11279.22    199.62 o
  -8   0  14     2670.15     2647.49    116.44 o
  -6   0  14     5893.53     5777.92    164.06 o
  -4   0  14        8.48        4.53     17.29 o
  -2   0  14      320.56      242.51     31.90 o
   0   0  14      147.15      127.22     28.22 o
   2   0  14        6.69      -32.87     32.87 o
   4   0  14       34.20       46.71     31.44 o
   6   0  14      199.78      181.32     43.15 o
   8   0  14       72.13      185.44     61.58 o
 -35   1  14        4.89      -49.85     83.19 o
 -33   1  14      239.02      118.11     85.11 o
 -31   1  14      327.84      279.37     48.03 o
 -29   1  14      187.15      253.41     88.04 o
 -27   1  14     2385.99     2296.54    108.24 o
 -25   1  14       58.58      155.00     43.25 o
 -23   1  14     3921.39     3841.20    130.81 o
 -21   1  14      106.80      122.51     19.72 o
 -19   1  14      378.91      382.85     29.42 o
 -17   1  14        1.89       10.30     20.28 o
 -15   1  14       42.12       36.69     17.24 o
 -13   1  14      795.90      927.03     36.62 o
 -11   1  14        6.09       -7.80     11.27 o
  -9   1  14     5638.71     5304.87     87.35 o
  -7   1  14     2675.02     2638.01     60.31 o
  -5   1  14      664.60      591.59     38.03 o
  -3   1  14        8.18      -17.72     19.99 o
  -1   1  14      562.57      538.10     58.13 o
   1   1  14        2.96        0.74     17.34 o
   3   1  14      338.43      419.31     38.66 o
   5   1  14       15.38       13.15     26.22 o
   7   1  14        2.60        2.94     34.12 o
   9   1  14        2.39       39.86     26.75 o
 -36   2  14       51.43       38.81     92.65 o
 -34   2  14        5.78       43.43     84.24 o
 -32   2  14      335.81      352.08     84.76 o
 -30   2  14       41.79       78.43     38.86 o
 -28   2  14       81.05       58.17     70.90 o
 -26   2  14      470.85      406.94     92.38 o
 -24   2  14     3291.69     3563.37    125.94 o
 -22   2  14      221.61      251.11     47.46 o
 -20   2  14     6117.78     5451.24    114.22 o
 -18   2  14     1046.89     1017.13     49.88 o
 -16   2  14       10.24       17.64     18.52 o
 -14   2  14     3231.11     3384.42     94.87 o
 -12   2  14      164.66      150.60     25.19 o
 -10   2  14      152.33      151.89     22.02 o
  -8   2  14     1206.86     1229.27     58.67 o
  -6   2  14      982.88      930.87     47.30 o
  -4   2  14      112.09      108.64     19.39 o
  -2   2  14      225.69      135.87     58.11 o
   0   2  14       25.88       21.95     17.16 o
   2   2  14       22.42       15.48     19.30 o
   4   2  14       29.58       55.61     22.20 o
   6   2  14        0.75      -21.26     21.26 o
   8   2  14       36.00      107.21     27.75 o
 -35   3  14       36.81       58.39     89.54 o
 -33   3  14       54.39       14.15     79.83 o
 -31   3  14       40.27       15.42     45.39 o
 -29   3  14        1.34      -31.80     31.80 o
 -27   3  14      428.26      172.22     81.99 o
 -25   3  14       96.98      171.85     71.67 o
 -23   3  14      598.77      791.64    114.91 o
 -21   3  14      254.06      239.79     74.36 o
 -19   3  14      713.11      643.38     64.27 o
 -17   3  14      473.90      539.93     42.34 o
 -15   3  14       55.34       26.03     16.24 o
 -13   3  14     2900.72     2849.04     69.99 o
 -11   3  14        6.45        8.77     15.34 o
  -9   3  14      485.61      461.56     36.47 o
  -7   3  14       17.56       18.39     14.70 o
  -5   3  14      639.87      427.96     79.46 o
  -3   3  14       28.71        8.40     17.21 o
  -1   3  14       90.84       79.48     19.05 o
   1   3  14       19.34       29.51     20.50 o
   3   3  14       12.95       -6.84     19.62 o
   5   3  14        5.20        9.42     21.78 o
   7   3  14       47.75       57.15     27.39 o
 -36   4  14      460.42      788.03    156.24 o
 -34   4  14       18.74      -16.61     54.28 o
 -32   4  14      147.66      167.21     49.39 o
 -30   4  14      101.73       26.10     92.59 o
 -28   4  14      190.35      140.76     40.96 o
 -26   4  14      625.95      696.11     57.94 o
 -24   4  14     1134.16     1144.56    140.63 o
 -22   4  14      471.82      437.15     92.88 o
 -20   4  14     2529.58     2504.10    158.50 o
 -18   4  14     1607.32     1637.97     97.15 o
 -16   4  14       97.21      125.63     23.61 o
 -14   4  14      353.76      410.59     31.91 o
 -12   4  14      833.29      794.98     41.31 o
 -10   4  14      273.26      204.58     53.23 o
  -8   4  14     2001.84     1977.02     64.75 o
  -6   4  14      254.48      276.07     25.17 o
  -4   4  14     1457.18     1504.49     51.16 o
  -2   4  14      561.35      605.02     32.60 o
   0   4  14      135.92      122.08     23.14 o
   2   4  14      168.57      201.10     28.59 o
   4   4  14      108.39       86.58     26.09 o
   6   4  14       61.38      124.39     33.13 o
   8   4  14       12.27        3.78     33.27 o
 -35   5  14        0.57       -6.95     86.26 o
 -33   5  14        5.03       40.21     46.05 o
 -31   5  14        0.50       15.01     41.47 o
 -29   5  14       76.06      166.44     46.03 o
 -27   5  14        2.59        1.33     46.74 o
 -25   5  14       23.88       65.73     34.55 o
 -23   5  14      757.78      815.16    125.30 o
 -21   5  14      107.47       -6.18     52.89 o
 -19   5  14      434.22      445.01     50.26 o
 -17   5  14        6.49       39.52     24.99 o
 -15   5  14      369.49      305.84     49.67 o
 -13   5  14      825.70      830.10     52.43 o
 -11   5  14      154.34      161.94     26.45 o
  -9   5  14     1302.10     1347.77     59.40 o
  -7   5  14     1204.50     1082.60     44.53 o
  -5   5  14       44.83       49.02     20.59 o
  -3   5  14      305.55      289.52     31.28 o
  -1   5  14      809.79      767.91     39.66 o
   1   5  14        0.95       -1.31     20.75 o
   3   5  14       21.81       74.33     26.04 o
   5   5  14        2.06        1.83     24.99 o
   7   5  14        3.42      -23.49     25.25 o
 -34   6  14       65.98      111.29     50.15 o
 -32   6  14       10.19      -41.52     41.52 o
 -30   6  14        4.11       74.37     44.95 o
 -28   6  14        6.37       12.31     39.46 o
 -26   6  14      170.72      153.46     46.10 o
 -24   6  14     1973.19     2044.77    166.62 o
 -22   6  14       85.20       81.78     34.54 o
 -20   6  14     3416.37     3412.91    128.29 o
 -18   6  14     2790.11     2902.53    150.90 o
 -16   6  14      282.12      167.91    122.95 o
 -14   6  14      171.72      160.90     36.95 o
 -12   6  14        8.66        0.17     18.23 o
 -10   6  14      712.86      833.05     39.33 o
  -8   6  14      777.23      732.36     44.50 o
  -6   6  14     3860.69     3698.43     86.59 o
  -4   6  14      172.19      149.62     27.82 o
  -2   6  14        8.76       -4.38     18.49 o
   0   6  14      269.40      190.59     31.88 o
   2   6  14      191.44      228.07     32.93 o
   4   6  14       80.13      124.21     29.95 o
   6   6  14       61.17       36.65     35.18 o
 -33   7  14        4.60      -41.83     41.83 o
 -31   7  14       13.89      -24.22     42.48 o
 -29   7  14       61.75       63.83     44.43 o
 -27   7  14      823.11      925.62     78.60 o
 -25   7  14       21.43       60.64     39.66 o
 -23   7  14      148.75      187.70     44.98 o
 -21   7  14     2189.47     2049.68     74.90 o
 -19   7  14      235.64      222.81     27.37 o
 -17   7  14      162.71      195.91     50.93 o
 -15   7  14      466.65      439.68     38.24 o
 -13   7  14      499.75      471.40     38.60 o
 -11   7  14       29.15       -8.15     28.33 o
  -9   7  14      399.05      405.59     46.91 o
  -7   7  14       71.59      106.15     25.12 o
  -5   7  14      299.53      372.20     75.05 o
  -3   7  14       64.89       23.92     24.94 o
  -1   7  14       37.41       39.00     22.06 o
   1   7  14        0.04       32.94     24.59 o
   3   7  14      243.24      345.13     39.08 o
   5   7  14       13.91       -4.23     27.04 o
 -32   8  14       68.74      165.66     55.71 o
 -30   8  14        0.21       25.30     47.47 o
 -28   8  14        0.73      -13.54     42.17 o
 -26   8  14      101.98      103.12     64.11 o
 -24   8  14      125.06       98.33     51.84 o
 -22   8  14        1.47       10.96     35.06 o
 -20   8  14     1146.73     1133.17     62.27 o
 -18   8  14        6.37       -4.11     35.23 o
 -16   8  14        3.82       27.19     26.72 o
 -14   8  14      770.68      941.86     66.24 o
 -12   8  14       18.75       22.54     32.67 o
 -10   8  14        0.41      -39.99     46.15 o
  -8   8  14      977.47      977.72     67.85 o
  -6   8  14      200.50      284.57     45.06 o
  -4   8  14       88.40      111.78     33.36 o
  -2   8  14       30.78       56.34     24.32 o
   0   8  14      174.12      200.44     38.52 o
   2   8  14        4.50        4.84     25.06 o
   4   8  14       18.68       38.59     29.53 o
 -31   9  14       56.72      203.59    113.96 o
 -29   9  14      159.76       45.24     85.64 o
 -27   9  14       60.18       45.31     57.65 o
 -25   9  14       42.50      134.75    129.86 o
 -23   9  14      120.11      101.12     76.97 o
 -21   9  14       15.98       36.99     33.37 o
 -19   9  14       22.62       99.79     29.43 o
 -17   9  14      570.88      676.20     57.25 o
 -15   9  14       40.38       59.12     30.94 o
 -13   9  14        0.46      -22.74     35.05 o
 -11   9  14       25.87       41.36     37.20 o
  -9   9  14       10.00       63.49     38.65 o
  -7   9  14      522.00      486.68     38.74 o
  -5   9  14       45.08       57.52     25.64 o
  -3   9  14        9.61       20.26     25.31 o
  -1   9  14      144.78      172.17     34.08 o
   1   9  14        9.99       19.96     26.32 o
   3   9  14       10.22      -40.89     48.77 o
 -28  10  14        7.91        7.33     61.78 o
 -26  10  14        8.53       26.65     42.64 o
 -24  10  14       27.76      -13.99     74.12 o
 -22  10  14      106.52      101.22    102.65 o
 -20  10  14       90.68       86.50     39.12 o
 -18  10  14       93.49       76.19     31.25 o
 -16  10  14        7.09        4.06     27.21 o
 -14  10  14        0.87       25.42     27.60 o
 -12  10  14      269.51      259.65     40.73 o
 -10  10  14      663.01      748.01     49.93 o
  -8  10  14        0.06      -25.37     25.37 o
  -6  10  14      105.49      147.63     30.65 o
  -4  10  14       34.43       -3.31     25.87 o
  -2  10  14        9.19       26.29     27.19 o
   0  10  14        4.77        0.35     28.30 o
   2  10  14       39.87       58.50     66.16 o
 -27  11  14        0.05       34.76     72.20 o
 -25  11  14      369.53      344.72     64.52 o
 -23  11  14       29.09        4.54     33.91 o
 -21  11  14       73.82       89.08     31.47 o
 -19  11  14      122.56      116.37     31.66 o
 -17  11  14       84.06       89.78     38.74 o
 -15  11  14       12.15       29.00     24.82 o
 -13  11  14        0.01        2.60     22.65 o
 -11  11  14       35.35       17.00     26.10 o
  -9  11  14      123.25      145.34     30.85 o
  -7  11  14       13.29       88.65     23.98 o
  -5  11  14       26.07       43.34     24.87 o
  -3  11  14        6.95       40.76     28.76 o
  -1  11  14       28.28       68.05     31.16 o
 -24  12  14       37.44       40.16     35.07 o
 -22  12  14       76.40       98.35     37.61 o
 -20  12  14      251.59      311.66     41.81 o
 -18  12  14       34.97       36.31     28.69 o
 -16  12  14        0.01       25.43     30.59 o
 -14  12  14       20.08       58.12     29.85 o
 -12  12  14       10.79       25.64     25.41 o
 -10  12  14       13.66       22.52     26.88 o
  -8  12  14       79.59      115.72     32.51 o
  -6  12  14        0.30       -0.88     28.11 o
  -4  12  14      128.16      147.36     46.45 o
 -19  13  14       14.23       33.10     30.01 o
 -17  13  14       19.34       32.10     29.16 o
 -15  13  14        0.49       49.25     29.13 o
 -13  13  14        0.88       29.64     27.19 o
 -11  13  14       28.23       -0.40     41.17 o
  -9  13  14      166.31       85.12     62.24 o
  -7  13  14        5.42       47.33     64.82 o
 -35   1  15      355.16      335.65    104.50 o
 -33   1  15       37.74       12.75     49.99 o
 -31   1  15      506.02      647.00    119.51 o
 -29   1  15      221.62      353.55     92.81 o
 -27   1  15      136.79      183.18     49.08 o
 -25   1  15      477.99      621.46     66.90 o
 -23   1  15      192.98      195.69     43.07 o
 -21   1  15     1421.46     1508.87     79.03 o
 -19   1  15      905.42      948.48     42.37 o
 -17   1  15      274.33      286.93     30.08 o
 -15   1  15      190.53      136.87     31.35 o
 -13   1  15       43.44       35.14     32.97 o
 -11   1  15       56.07       86.73     17.28 o
  -9   1  15      712.22      621.79     44.98 o
  -7   1  15      193.94      197.30     24.42 o
  -5   1  15       11.71       15.12     21.50 o
  -3   1  15        1.46        8.54     20.82 o
  -1   1  15      295.32      324.32     32.84 o
   1   1  15      124.39      139.44     24.36 o
   3   1  15       62.97       64.43     22.32 o
   5   1  15      110.38      101.12     29.31 o
   7   1  15       57.87       62.19     33.97 o
 -36   2  15       48.08      -44.44     81.23 o
 -34   2  15      140.32       54.75     43.82 o
 -32   2  15      281.53      180.36     46.49 o
 -30   2  15        8.78       54.20     72.25 o
 -28   2  15      667.01      690.38    122.09 o
 -26   2  15       92.16       88.58     65.35 o
 -24   2  15     1893.85     1938.73     94.02 o
 -22   2  15      120.39       39.43     33.63 o
 -20   2  15     3873.02     3500.08     78.02 o
 -18   2  15      624.34      707.14     49.00 o
 -16   2  15      165.35      128.51     22.72 o
 -14   2  15      533.32      529.86     34.35 o
 -12   2  15      779.01      732.33     40.05 o
 -10   2  15       54.17       32.63     13.76 o
  -8   2  15      130.73       88.93     16.90 o
  -6   2  15     2976.25     2743.09    123.25 o
  -4   2  15      370.08      347.46     41.26 o
  -2   2  15      262.95      265.44     32.79 o
   0   2  15      696.24      674.88     62.69 o
   2   2  15        8.91       23.25     20.57 o
   4   2  15        6.17       42.72     23.70 o
   6   2  15       24.10       84.82     44.86 o
 -37   3  15      262.11      132.00    104.58 o
 -35   3  15       43.23      -38.96     38.96 o
 -33   3  15       44.84       34.34     41.26 o
 -31   3  15      164.63      127.23     43.39 o
 -29   3  15       33.02      113.94     78.72 o
 -27   3  15       87.05      242.68     86.92 o
 -25   3  15       81.93      110.65     69.02 o
 -23   3  15     1677.43     1846.37    146.05 o
 -21   3  15       31.07       22.52     51.46 o
 -19   3  15     4357.68     4221.79    125.98 o
 -17   3  15     7324.00     7588.60    127.20 o
 -15   3  15      431.20      372.66     37.74 o
 -13   3  15      388.62      419.01     40.11 o
 -11   3  15      204.55      216.60     27.80 o
  -9   3  15        1.49       -1.57     12.83 o
  -7   3  15     1344.30     1329.28     65.61 o
  -5   3  15     2456.32     2422.06    108.39 o
  -3   3  15       40.84       34.36     18.91 o
  -1   3  15      450.35      436.09     41.14 o
   1   3  15       68.29       81.07     28.04 o
   3   3  15        9.87      -24.64     24.64 o
   5   3  15        3.43        1.92     24.39 o
   7   3  15       55.19       47.11     28.15 o
 -36   4  15        5.51      -75.21     75.21 o
 -34   4  15      103.83       82.79     48.00 o
 -32   4  15      642.84      691.52     69.42 o
 -30   4  15      428.51      441.66     57.65 o
 -28   4  15       55.31      102.70     36.62 o
 -26   4  15     2010.42     1981.87    164.77 o
 -24   4  15        6.72       48.60     63.31 o
 -22   4  15      490.36      552.98    103.36 o
 -20   4  15      791.90      643.77     57.20 o
 -18   4  15       23.05        9.92     20.89 o
 -16   4  15       28.78       22.68     16.70 o
 -14   4  15      314.80      368.14     32.47 o
 -12   4  15       37.19       32.86     18.46 o
 -10   4  15       53.66       17.68     17.50 o
  -8   4  15     1200.85     1267.27     62.95 o
  -6   4  15      265.63      353.40     42.50 o
  -4   4  15      204.10      243.26     29.46 o
  -2   4  15       79.24      113.21     21.49 o
   0   4  15        5.14        5.94     19.20 o
   2   4  15        9.96       14.21     21.30 o
   4   4  15      189.71      255.47     33.77 o
   6   4  15        1.29       18.56     31.35 o
 -35   5  15        5.88       -9.54     73.78 o
 -33   5  15        1.95      -40.61     40.61 o
 -31   5  15      251.54      399.04     60.33 o
 -29   5  15       69.39       73.46     40.85 o
 -27   5  15       28.52      -22.03     50.51 o
 -25   5  15       93.72       88.75     73.73 o
 -23   5  15      853.72      736.32    118.98 o
 -21   5  15      251.41      128.30     69.52 o
 -19   5  15     3942.00     3621.48    161.65 o
 -17   5  15       78.56       87.27     39.07 o
 -15   5  15      275.46      312.45     47.82 o
 -13   5  15     3569.96     3878.67    131.12 o
 -11   5  15        9.07      -10.45     22.12 o
  -9   5  15       65.99       70.73     26.18 o
  -7   5  15      182.48      193.67     26.56 o
  -5   5  15      562.02      631.07     41.93 o
  -3   5  15      139.89      111.03     35.17 o
  -1   5  15       20.33       22.76     20.76 o
   1   5  15      106.51      101.02     26.88 o
   3   5  15       23.81       39.55     25.78 o
   5   5  15        5.21       -9.27     25.22 o
 -34   6  15      100.68       76.00     51.04 o
 -32   6  15      112.77        5.30     43.15 o
 -30   6  15      162.59      136.55     72.49 o
 -28   6  15      274.56      223.43     54.64 o
 -26   6  15        0.05       -8.10     34.56 o
 -24   6  15      878.46     1048.97    252.43 o
 -22   6  15      142.86      201.69     97.16 o
 -20   6  15       16.13       17.32     53.46 o
 -18   6  15     1388.37     1391.11     99.29 o
 -14   6  15       75.90       61.22     29.70 o
 -12   6  15      125.16       78.59     60.23 o
 -10   6  15        0.86        9.59     20.16 o
  -8   6  15      107.65       90.43     23.32 o
  -6   6  15      555.19      500.76     38.46 o
  -4   6  15      164.60      211.20     52.50 o
  -2   6  15       56.28       17.80     21.40 o
   0   6  15        4.99      -14.36     21.36 o
   2   6  15        3.19       52.22     26.93 o
   4   6  15        0.42       13.71     26.91 o
 -33   7  15        0.43       29.73     48.94 o
 -31   7  15       29.69      -40.21     40.21 o
 -29   7  15       39.87       83.49     50.92 o
 -27   7  15        0.78      -11.76     45.39 o
 -25   7  15       97.23      293.82     98.42 o
 -23   7  15      241.79      199.11     42.08 o
 -21   7  15      154.82      164.65     32.74 o
 -19   7  15     1711.62     1726.52     68.66 o
 -17   7  15     1584.75     1594.89     65.86 o
 -15   7  15      180.72      195.06     29.86 o
 -13   7  15      409.03      370.67     45.09 o
 -11   7  15      612.66      661.29     55.34 o
  -9   7  15      107.54      223.26     73.04 o
  -7   7  15       39.68        7.17     30.76 o
  -5   7  15      146.59      151.15     30.58 o
  -3   7  15        0.77       36.72     21.72 o
  -1   7  15       77.46       79.81     25.76 o
   1   7  15       35.86       38.29     27.44 o
   3   7  15       20.94       31.90     27.16 o
 -32   8  15        6.96      -37.92     80.65 o
 -30   8  15       10.63       37.44     44.02 o
 -28   8  15       10.58       24.25     41.42 o
 -26   8  15       50.96       59.29     43.75 o
 -24   8  15      211.59      184.18     43.84 o
 -22   8  15      539.36      518.70     58.10 o
 -20   8  15      830.32      885.48     58.39 o
 -18   8  15      707.09      698.95     52.05 o
 -16   8  15        8.88       36.58     53.20 o
 -14   8  15       23.74      -20.72     32.65 o
 -12   8  15       25.55       46.30     34.76 o
 -10   8  15       21.90       57.97     37.47 o
  -8   8  15      704.51      695.14     63.47 o
  -6   8  15       16.92       17.15     29.69 o
  -4   8  15       88.00      150.55     27.88 o
  -2   8  15        2.68      -19.68     22.37 o
   0   8  15        7.31       -2.74     29.32 o
   2   8  15        2.00      -21.13     27.38 o
 -31   9  15       73.40      143.14     55.43 o
 -29   9  15       12.20       -8.54     48.08 o
 -27   9  15       78.21       42.14     27.34 o
 -25   9  15        7.70       14.73     39.16 o
 -23   9  15       66.10       66.46     43.89 o
 -21   9  15      149.93       54.62     41.37 o
 -19   9  15      119.86      111.59     36.10 o
 -17   9  15      445.08      427.37     47.49 o
 -15   9  15       58.98       46.36     36.65 o
 -13   9  15      223.73      271.48     48.53 o
 -11   9  15       27.21       78.10     39.79 o
  -9   9  15       33.42       43.71     71.05 o
  -7   9  15        9.78       -3.85     22.99 o
  -5   9  15       92.60      112.12     29.43 o
  -3   9  15        5.89       -4.29     25.68 o
  -1   9  15       89.07       60.48     30.15 o
   1   9  15       40.82       62.79     41.33 o
 -28  10  15      105.18      121.66     61.08 o
 -26  10  15       34.24        3.55     43.60 o
 -24  10  15       60.52       73.51     47.30 o
 -22  10  15       12.94        4.65     41.08 o
 -20  10  15      713.99      847.74     64.94 o
 -18  10  15      126.72      152.45     40.61 o
 -16  10  15        5.13        8.37     32.34 o
 -14  10  15        9.49       -2.02     29.76 o
 -12  10  15       63.88       59.88     32.98 o
 -10  10  15       53.04       68.40     45.01 o
  -8  10  15       89.96       75.66     28.81 o
  -6  10  15       38.35       78.63     27.68 o
  -4  10  15       30.50       10.64     27.80 o
  -2  10  15       87.03      119.36     33.52 o
   0  10  15        1.21        1.63     38.88 o
 -27  11  15        0.86      -15.47     47.98 o
 -25  11  15       36.04       58.99     48.14 o
 -23  11  15       25.15       76.81     50.66 o
 -21  11  15       17.60       19.29     28.85 o
 -19  11  15       97.91      110.74     49.96 o
 -17  11  15       12.72      -27.93     39.16 o
 -15  11  15       69.13       60.22     47.59 o
 -13  11  15        0.58       32.31     25.39 o
 -11  11  15        1.78        8.40     25.56 o
  -9  11  15       12.41       69.81     29.42 o
  -7  11  15      419.61      472.29     44.52 o
  -5  11  15       55.61       37.43     29.25 o
  -3  11  15        0.01        1.10     28.41 o
 -24  12  15      103.29      159.19     40.98 o
 -22  12  15       16.33       45.31     35.18 o
 -20  12  15        9.13       16.92     27.60 o
 -18  12  15       47.81       62.33     28.46 o
 -16  12  15      180.87      277.44     35.21 o
 -14  12  15       32.49       32.16     30.84 o
 -12  12  15       14.87       14.39     27.38 o
 -10  12  15       52.94      125.47     43.08 o
  -8  12  15        3.22       -3.34     28.77 o
  -6  12  15      102.57       25.82     30.66 o
 -17  13  15       16.85       54.65     29.36 o
 -15  13  15       13.99       19.48     52.59 o
 -13  13  15       25.77       -3.27     35.55 o
 -11  13  15        0.90       23.90     64.29 o
 -30   0  16       54.40      264.81     85.71 o
 -28   0  16        0.07      -45.31     45.31 o
 -26   0  16      444.25      502.97     88.61 o
 -24   0  16      391.41      319.01     72.99 o
 -22   0  16     1420.43     1386.15    112.67 o
 -20   0  16     1121.17     1098.66     65.22 o
 -18   0  16    18936.45    18169.32    344.47 o
 -16   0  16     1767.61     1751.37    101.99 o
 -14   0  16     1462.04     1413.15     72.27 o
 -12   0  16     1098.37      966.21     58.89 o
 -10   0  16      134.93       69.74     25.25 o
  -8   0  16     1142.83      983.95     80.68 o
  -6   0  16     1435.20     1467.99     88.10 o
  -4   0  16      346.81      230.72     64.55 o
  -2   0  16       20.18       31.12     24.50 o
   0   0  16       56.83      179.95     36.26 o
   2   0  16      129.88      157.53     48.45 o
   4   0  16       15.75       29.23     34.55 o
   6   0  16        2.47       57.35     38.38 o
 -35   1  16       18.62       13.82     45.86 o
 -33   1  16       97.07       87.38     80.65 o
 -31   1  16      689.64      573.83    115.23 o
 -29   1  16      371.84      349.78     94.69 o
 -27   1  16        9.04      -10.11     34.59 o
 -25   1  16     3609.21     3615.28    131.35 o
 -23   1  16       78.54       87.89     38.31 o
 -21   1  16     1492.09     1498.53     52.94 o
 -19   1  16     8603.09     8084.99    150.89 o
 -17   1  16     1152.97     1185.26     50.17 o
 -15   1  16      366.53      419.56     31.92 o
 -13   1  16       87.16      102.06     18.41 o
 -11   1  16     1802.45     1775.38     51.38 o
  -9   1  16      409.14      448.31     31.00 o
  -7   1  16      400.37      461.71     42.03 o
  -5   1  16      448.22      458.98     49.91 o
  -3   1  16      613.06      633.19     91.50 o
  -1   1  16       73.89       85.50     23.29 o
   1   1  16       61.25       76.53     23.31 o
   3   1  16       39.40       72.24     29.13 o
   5   1  16        7.74       39.63     28.78 o
 -36   2  16       33.13       -3.11     41.97 o
 -34   2  16      145.18      205.94     49.43 o
 -32   2  16       91.33      146.76     84.77 o
 -30   2  16      737.87      751.91    128.36 o
 -28   2  16       79.21       27.76     67.33 o
 -26   2  16      357.23      507.64    102.66 o
 -24   2  16       12.65      -11.86     30.36 o
 -22   2  16       26.48       67.98     24.89 o
 -20   2  16     2963.70     3026.17     77.89 o
 -18   2  16     3144.93     3147.62     78.72 o
 -16   2  16     5624.24     5448.91     97.17 o
 -14   2  16      122.62      107.73     21.00 o
 -12   2  16     2487.42     2513.75     59.99 o
 -10   2  16       66.59       72.00     17.07 o
  -8   2  16     2025.16     1931.94     79.36 o
  -6   2  16       15.21       53.59     22.84 o
  -4   2  16       14.45       49.45     25.64 o
  -2   2  16      429.31      443.94     41.59 o
   0   2  16      293.03      366.15     48.05 o
   2   2  16       20.91        2.87     21.58 o
   4   2  16        5.12       30.33     24.48 o
 -37   3  16        3.14      -48.38     83.72 o
 -35   3  16       16.18       32.20     45.04 o
 -33   3  16       53.31      -31.51     38.23 o
 -31   3  16      286.08      293.34     99.38 o
 -29   3  16      268.49      203.63     91.15 o
 -27   3  16      183.26      193.56     82.68 o
 -25   3  16      155.19       59.84     55.97 o
 -23   3  16        1.49       39.13     55.92 o
 -21   3  16     1277.91     1376.01     76.07 o
 -19   3  16     2978.20     2971.14     73.78 o
 -17   3  16      628.91      659.98     58.39 o
 -15   3  16      403.90      411.05     35.26 o
 -13   3  16       62.38      104.18     28.17 o
 -11   3  16      189.71      230.49     26.68 o
  -9   3  16        1.18      -14.84     25.50 o
  -7   3  16      993.72      986.54     64.64 o
  -5   3  16       29.01        3.86     16.51 o
  -3   3  16      187.56      163.16     32.09 o
  -1   3  16      341.34      297.73     30.47 o
   1   3  16       27.63       20.93     21.88 o
   3   3  16       17.09       14.64     28.53 o
   5   3  16       43.83       52.16     27.26 o
 -36   4  16        1.75        8.50     46.49 o
 -34   4  16       76.53       55.45     46.14 o
 -32   4  16       14.87       14.37     40.44 o
 -30   4  16      390.76      428.53    116.86 o
 -28   4  16        1.95      -45.39     61.38 o
 -26   4  16      464.74      410.65    100.65 o
 -24   4  16        0.51       22.78     64.76 o
 -22   4  16      867.51      882.23    127.91 o
 -20   4  16       73.87       43.54     27.64 o
 -18   4  16      744.70      719.23     64.54 o
 -16   4  16      356.35      351.28     32.92 o
 -14   4  16        8.78        2.16     19.73 o
 -12   4  16        9.88        8.92     28.93 o
 -10   4  16      279.22      343.52     41.91 o
  -8   4  16       50.20       59.20     35.35 o
  -6   4  16      641.18      556.88     60.87 o
  -4   4  16      404.23      354.39     35.29 o
  -2   4  16        7.23      -17.58     17.58 o
   0   4  16      455.45      506.72     38.77 o
   2   4  16       38.54       18.78     29.28 o
   4   4  16        9.33       51.00     28.65 o
 -35   5  16       64.69       49.20     49.57 o
 -33   5  16      196.18      175.33     52.10 o
 -31   5  16       14.24       25.93     41.83 o
 -29   5  16       27.50       16.00     35.90 o
 -27   5  16      308.05      179.37     88.64 o
 -25   5  16       17.57       47.14     68.69 o
 -23   5  16       11.76       57.51     60.12 o
 -21   5  16       82.94       49.55     56.49 o
 -19   5  16       64.70       40.36     29.44 o
 -17   5  16        0.29       11.02     33.60 o
 -15   5  16       95.24      119.62     39.36 o
 -13   5  16       69.80       67.51     18.14 o
 -11   5  16        1.35       63.84     28.30 o
  -9   5  16      149.85      117.35     30.26 o
  -7   5  16       29.68       29.51     24.60 o
  -5   5  16      108.84       99.05     30.68 o
  -3   5  16       16.41       17.74     24.25 o
  -1   5  16        6.67       31.23     22.43 o
   1   5  16        0.12       30.51     25.74 o
   3   5  16        3.10       23.74     26.10 o
 -34   6  16       93.02      186.76     56.54 o
 -32   6  16        0.06      -20.46     41.50 o
 -30   6  16      181.25      177.22     50.52 o
 -28   6  16       23.21       61.54     40.99 o
 -26   6  16      170.24      192.73     82.32 o
 -24   6  16       69.59       57.82     68.94 o
 -22   6  16        6.97       82.00     65.65 o
 -20   6  16      566.24      559.46    106.07 o
 -18   6  16      533.03      443.26     56.37 o
 -16   6  16      297.03      340.09     64.72 o
 -14   6  16      163.24      139.41     64.92 o
 -12   6  16       18.05      -37.82     37.82 o
 -10   6  16      307.96      266.55     38.22 o
  -8   6  16       26.75       18.61     21.29 o
  -6   6  16      476.86      590.21     43.85 o
  -4   6  16        0.82       11.99     24.48 o
  -2   6  16        3.10       16.40     22.38 o
   0   6  16      406.99      480.18     42.04 o
   2   6  16        0.02       -3.40     25.77 o
 -33   7  16      224.36      272.55     88.34 o
 -31   7  16      184.67      197.39     55.50 o
 -29   7  16      118.02       45.78     43.84 o
 -27   7  16       27.87       40.56     40.31 o
 -25   7  16      382.85      409.40    109.92 o
 -23   7  16       41.55       65.58     36.50 o
 -21   7  16       86.03      101.84     42.85 o
 -19   7  16       32.79       51.41     41.90 o
 -17   7  16      382.17      187.87     68.93 o
 -15   7  16        0.19       87.51     63.43 o
 -13   7  16       22.60        5.24     44.80 o
 -11   7  16       54.98       67.79     34.08 o
  -9   7  16      158.55      195.68     36.51 o
  -7   7  16       90.70      105.12     29.12 o
  -5   7  16      145.58      161.36     33.28 o
  -3   7  16       98.39      109.51     44.46 o
  -1   7  16        6.98       23.79     25.40 o
   1   7  16      123.59      155.25     34.12 o
 -32   8  16      134.44       70.34     53.28 o
 -30   8  16      323.47      349.02     74.36 o
 -28   8  16        9.21       -4.66     58.95 o
 -26   8  16       10.92       10.53     49.43 o
 -24   8  16       22.82       71.11     38.38 o
 -22   8  16       23.41       72.02     47.65 o
 -20   8  16       29.12       20.23     44.10 o
 -18   8  16      342.75      389.72     50.25 o
 -16   8  16      293.14      273.75     46.15 o
 -14   8  16      142.24      118.09     40.65 o
 -12   8  16      491.76      536.08     83.79 o
 -10   8  16        0.88        8.67     34.58 o
  -8   8  16      348.37      392.24     46.59 o
  -6   8  16        5.31      -22.00     27.28 o
  -4   8  16       28.41       22.97     26.42 o
  -2   8  16        0.44      -24.99     24.99 o
   0   8  16        1.95      -11.20     24.53 o
 -31   9  16       77.90       23.65     52.13 o
 -29   9  16        8.72       16.55     47.77 o
 -27   9  16        5.33       18.26     35.14 o
 -25   9  16       75.63       56.71     43.63 o
 -23   9  16      198.42      298.63     54.71 o
 -21   9  16       30.34       47.27     32.86 o
 -19   9  16      914.54      838.52     60.80 o
 -17   9  16       29.07       45.20     34.64 o
 -15   9  16      169.79      198.57     47.81 o
 -13   9  16       11.39      -33.77     33.77 o
 -11   9  16      128.66       71.55     40.68 o
  -9   9  16       33.09       35.93     33.26 o
  -7   9  16       41.24       20.49     34.58 o
  -5   9  16      204.19      202.93     34.96 o
  -3   9  16       87.06      104.28     31.54 o
  -1   9  16        5.47      -20.02     32.64 o
 -28  10  16        1.34       20.43     45.58 o
 -26  10  16        3.44       52.70     45.33 o
 -24  10  16       62.78       23.63     49.75 o
 -22  10  16       94.14      101.02     48.68 o
 -20  10  16        0.56       20.47     34.33 o
 -18  10  16     1183.29     1223.24     75.71 o
 -16  10  16      178.84      216.90     42.88 o
 -14  10  16       54.23       63.45     34.49 o
 -12  10  16      211.20      237.98     51.95 o
 -10  10  16       11.19      -35.75     41.60 o
  -8  10  16        1.15      -22.56     28.94 o
  -6  10  16        2.93       17.14     28.29 o
  -4  10  16       31.44        8.06     34.84 o
 -27  11  16        0.59      112.77     68.60 o
 -25  11  16        2.31      -45.60     79.81 o
 -23  11  16       53.53       52.12     50.53 o
 -21  11  16      329.96      370.69     53.37 o
 -19  11  16       16.16      -51.00     51.00 o
 -17  11  16        0.37       28.63     50.69 o
 -15  11  16        7.71       -5.25     35.02 o
 -13  11  16       33.94       33.90     31.41 o
 -11  11  16        1.95       -1.57     25.15 o
  -9  11  16        8.81       24.11     27.28 o
  -7  11  16       93.07      112.60     32.01 o
  -5  11  16        5.79      -17.28     28.23 o
 -22  12  16       66.22       77.65     52.14 o
 -20  12  16       14.51       71.35     31.57 o
 -18  12  16        4.90       72.06     53.14 o
 -16  12  16       68.04       40.25     30.45 o
 -14  12  16        0.01       46.15     30.32 o
 -12  12  16       49.17       71.92     34.49 o
 -10  12  16      144.85       93.82     33.44 o
 -33   1  17     1152.72     1227.37    160.44 o
 -31   1  17      410.47      448.03    104.76 o
 -29   1  17       68.54      181.47     80.55 o
 -27   1  17        9.41       -4.69     37.56 o
 -25   1  17     1251.40     1353.40     84.39 o
 -23   1  17      708.53      539.03     67.59 o
 -21   1  17     1352.59     1621.77     56.55 o
 -19   1  17       12.82        4.37     16.83 o
 -17   1  17      326.41      302.83     28.68 o
 -15   1  17      788.08      834.95     44.96 o
 -13   1  17      378.91      386.75     30.07 o
 -11   1  17      414.34      425.40     39.94 o
  -9   1  17      381.68      348.62     38.33 o
  -7   1  17      194.55      165.70     46.73 o
  -5   1  17      286.07      336.05     45.46 o
  -3   1  17      126.04      120.02     35.50 o
  -1   1  17       63.26       75.27     25.14 o
   1   1  17      141.91      141.03     28.11 o
   3   1  17        3.89       24.10     23.83 o
 -36   2  17       38.06       57.71     44.99 o
 -34   2  17      352.86      415.07    116.00 o
 -32   2  17       36.62       53.54     77.91 o
 -30   2  17      428.67      189.95     88.10 o
 -28   2  17      675.00      651.48    115.57 o
 -26   2  17      187.04      209.17     76.18 o
 -24   2  17      661.35      780.06     73.68 o
 -22   2  17       26.24      -19.15     19.15 o
 -20   2  17       17.26       36.74     18.82 o
 -18   2  17     2312.71     2026.11     57.90 o
 -16   2  17       65.58      108.53     21.16 o
 -14   2  17        3.61       25.94     17.23 o
 -12   2  17        2.86       -2.55     17.21 o
 -10   2  17      613.33      519.05     44.25 o
  -8   2  17      270.26      239.90     38.35 o
  -6   2  17       16.64       13.34     27.75 o
  -4   2  17      109.90      119.81     23.21 o
  -2   2  17      175.41      254.05     36.41 o
   0   2  17        0.24      -11.05     19.90 o
   2   2  17       38.56       29.33     24.41 o
   4   2  17        6.47      -17.97     23.75 o
 -37   3  17       36.89       -1.92     45.50 o
 -35   3  17      962.41      973.73     81.36 o
 -33   3  17        5.96       52.65     83.59 o
 -31   3  17       13.94       56.47     77.28 o
 -29   3  17      151.43      130.82     75.70 o
 -27   3  17       83.70      146.01     80.76 o
 -25   3  17      860.18     1171.01    147.46 o
 -23   3  17       74.93       81.69     64.73 o
 -21   3  17      241.49      250.03     33.43 o
 -19   3  17      139.65       49.95     20.52 o
 -17   3  17     7315.27     7136.09    146.22 o
 -15   3  17        1.25       -2.03     18.56 o
 -13   3  17      703.38      710.68     43.31 o
 -11   3  17      534.65      488.30     53.97 o
  -9   3  17       49.90       45.57     24.97 o
  -7   3  17      444.02      367.51     89.75 o
  -5   3  17      426.91      511.61     66.76 o
  -3   3  17       30.25       74.83     34.76 o
  -1   3  17       47.49       46.51     22.52 o
   1   3  17       58.41       87.25     25.92 o
   3   3  17        1.20       34.30     28.96 o
 -36   4  17        0.41       36.08     46.61 o
 -34   4  17       43.05       21.74     43.51 o
 -32   4  17      180.06      109.15     92.89 o
 -30   4  17      541.58      466.24    120.68 o
 -28   4  17      774.59      852.39    135.20 o
 -26   4  17      405.93      333.61     94.57 o
 -24   4  17      178.04      211.94     81.44 o
 -22   4  17      958.70     1107.98    141.47 o
 -20   4  17      924.50      843.72     78.21 o
 -18   4  17      656.51      691.52     66.42 o
 -16   4  17     1235.00     1101.29     50.54 o
 -14   4  17      725.29      616.49     64.63 o
 -12   4  17      765.93      796.25     71.91 o
 -10   4  17      451.09      495.39     51.22 o
  -8   4  17       65.29       35.01     23.69 o
  -6   4  17        5.47       23.56     26.38 o
  -4   4  17      718.14      803.57     50.17 o
  -2   4  17       38.39       52.20     28.41 o
   0   4  17        2.56        6.79     23.61 o
   2   4  17      280.54      308.43     37.11 o
 -35   5  17      210.67      255.54     58.21 o
 -33   5  17      279.29      290.97     57.93 o
 -31   5  17       27.63       22.23     75.66 o
 -29   5  17      189.06      296.87    104.18 o
 -27   5  17       13.92      128.39     81.81 o
 -25   5  17      479.76      502.98    111.63 o
 -23   5  17       10.89      -35.05     50.98 o
 -21   5  17     1042.47      994.30    137.10 o
 -19   5  17      927.00     1065.62     74.86 o
 -17   5  17      290.46      264.71     49.85 o
 -15   5  17     4767.61     4406.16    228.08 o
 -13   5  17      252.55      304.49     45.15 o
 -11   5  17        0.39       29.17     22.29 o
  -9   5  17       64.94       89.44     31.96 o
  -7   5  17     1030.29     1205.73     52.89 o
  -5   5  17      165.29      151.55     36.93 o
  -3   5  17      144.57      224.96     48.53 o
  -1   5  17       29.87       42.85     26.81 o
   1   5  17       19.89       39.42     26.77 o
 -34   6  17      121.59      149.93     64.03 o
 -32   6  17      195.95      264.50     59.65 o
 -30   6  17      628.51      839.65     74.98 o
 -28   6  17      186.95       82.36     75.33 o
 -26   6  17      108.18       54.40     64.94 o
 -24   6  17      311.66      463.46    111.08 o
 -22   6  17       99.98      135.64     80.87 o
 -20   6  17      360.85      302.27     89.22 o
 -18   6  17       18.00       42.97     53.14 o
 -16   6  17       38.59       44.43     22.11 o
 -14   6  17       39.59       77.75     63.19 o
 -12   6  17       65.99       27.67     56.09 o
 -10   6  17       16.24       48.40     54.51 o
  -8   6  17        4.65       15.52     23.57 o
  -6   6  17      225.31      313.68     36.75 o
  -4   6  17       67.88       83.41     28.89 o
  -2   6  17       69.66       77.26     26.12 o
   0   6  17        1.22        8.78     25.52 o
 -33   7  17        3.12       -6.04     47.31 o
 -31   7  17      116.24      143.52     54.53 o
 -29   7  17        2.89       10.91     41.53 o
 -27   7  17        0.77      -27.09     37.15 o
 -25   7  17      284.02      264.57     93.39 o
 -23   7  17      325.84      358.28    104.67 o
 -21   7  17      189.86      312.17     96.80 o
 -19   7  17      102.93        0.57     19.26 o
 -17   7  17     1224.71     1147.78    145.27 o
 -15   7  17        4.31       79.30     65.59 o
 -13   7  17      100.40       66.42     65.50 o
 -11   7  17       22.57       73.28     29.80 o
  -9   7  17        5.79       -3.94     27.38 o
  -7   7  17       17.90       14.57     27.00 o
  -5   7  17        0.01        8.17     34.22 o
  -3   7  17        9.36        6.77     24.51 o
  -1   7  17       20.94       46.63     28.39 o
 -32   8  17       57.62       34.67     64.12 o
 -30   8  17       49.45      -11.49     46.46 o
 -28   8  17       90.54       39.10     44.59 o
 -26   8  17       77.70      120.68     46.54 o
 -24   8  17       10.47        2.93     38.04 o
 -22   8  17        7.61       13.46     26.32 o
 -20   8  17       80.95      136.98     39.30 o
 -18   8  17       33.89       14.35     33.45 o
 -16   8  17      286.20      359.12     49.81 o
 -14   8  17       34.92       13.69     33.70 o
 -12   8  17      140.13       81.15     47.95 o
 -10   8  17      111.61      112.89     35.80 o
  -8   8  17        0.09        2.69     49.74 o
  -6   8  17       12.05       10.80     32.78 o
  -4   8  17       37.91       -1.84     25.42 o
  -2   8  17       14.81        5.64     26.72 o
 -31   9  17       12.95       41.35     48.99 o
 -29   9  17      134.19       51.87     49.93 o
 -27   9  17       12.68      115.08    103.01 o
 -25   9  17        2.78       17.91     41.17 o
 -23   9  17       28.02       -1.21     37.75 o
 -21   9  17       90.09      138.28     54.61 o
 -19   9  17      166.13      277.72     43.08 o
 -17   9  17       19.88      109.35     43.65 o
 -15   9  17        2.11      -19.39     38.23 o
 -13   9  17       23.42       57.61     41.06 o
 -11   9  17       32.38       26.06     42.69 o
  -9   9  17      215.29      195.65     48.21 o
  -7   9  17       17.45       30.74     35.65 o
  -5   9  17       30.99       25.43     34.71 o
  -3   9  17        8.33       20.79     30.34 o
 -28  10  17      125.84      116.20     49.07 o
 -26  10  17       15.73      -21.99     41.86 o
 -24  10  17        2.65       12.78     61.31 o
 -22  10  17       24.25       43.31     44.89 o
 -20  10  17       33.08       31.88     43.37 o
 -18  10  17       63.62       52.15     38.91 o
 -16  10  17      414.19      485.54     71.81 o
 -14  10  17        3.83       23.53     40.83 o
 -12  10  17        1.42       -8.28     41.56 o
 -10  10  17       83.83      126.19     57.31 o
  -8  10  17        0.92       -9.91     34.42 o
  -6  10  17       31.05      -26.99     26.99 o
 -25  11  17        3.78        8.50     88.81 o
 -23  11  17        9.50       42.26     48.99 o
 -21  11  17       51.26       93.18     40.90 o
 -19  11  17       37.91       13.14     35.42 o
 -17  11  17       25.29       18.58     37.79 o
 -15  11  17      258.40      258.16     48.51 o
 -13  11  17       19.57       50.84     47.48 o
 -11  11  17        8.89       45.27     30.26 o
  -9  11  17       17.98       33.82     35.98 o
 -20  12  17       70.49      101.54     59.73 o
 -18  12  17       77.40      161.51     53.81 o
 -16  12  17        0.26       87.30     43.08 o
 -14  12  17        0.03       15.72     48.32 o
 -12  12  17       19.98       29.04     65.53 o
 -30   0  18      132.30       70.71     72.24 o
 -28   0  18      180.54      291.79     84.22 o
 -26   0  18       76.55      112.58     57.70 o
 -24   0  18     3848.74     3760.55    192.55 o
 -22   0  18      418.45      367.78     50.48 o
 -20   0  18      705.02      682.78     64.66 o
 -18   0  18      297.66      214.16     89.80 o
 -16   0  18     2194.51     2275.71     85.06 o
 -14   0  18       14.40       26.68     31.27 o
 -12   0  18      701.47      729.88     76.89 o
 -10   0  18      646.09      418.85     60.70 o
  -8   0  18      442.42      436.50     64.68 o
  -6   0  18       17.15      -30.91     30.91 o
  -4   0  18      137.81      220.76     68.08 o
  -2   0  18      362.19      399.10     48.06 o
   0   0  18      437.93      591.63    101.03 o
   2   0  18        3.94      -41.14     45.76 o
 -33   1  18       60.10       27.41     80.04 o
 -31   1  18      694.32      868.25    135.18 o
 -29   1  18     1466.38     1468.18    158.69 o
 -27   1  18      913.70      871.77     82.15 o
 -25   1  18        6.16       -0.97     33.32 o
 -23   1  18      846.87      902.78     79.72 o
 -21   1  18      186.16      272.51     31.58 o
 -19   1  18       55.44       59.94     22.20 o
 -17   1  18     1028.32     1046.59     52.03 o
 -15   1  18      359.53      343.82     30.63 o
 -13   1  18      135.97      111.51     34.83 o
 -11   1  18       24.75       -7.55     20.75 o
  -9   1  18      201.03      144.34     32.85 o
  -7   1  18       27.11       25.59     34.65 o
  -5   1  18       95.00      114.74     38.89 o
  -3   1  18        1.58      -20.86     35.00 o
  -1   1  18       15.71       21.70     24.61 o
   1   1  18       49.31       75.96     30.60 o
 -36   2  18      229.13      281.84    105.26 o
 -34   2  18      576.49      678.29    134.88 o
 -32   2  18     1451.59     1772.37    169.52 o
 -30   2  18      133.04       90.82     75.71 o
 -28   2  18       45.65      -20.59     65.36 o
 -26   2  18        2.22      -38.25     57.05 o
 -24   2  18      602.58      570.93     65.65 o
 -22   2  18        3.82      -15.63     21.37 o
 -20   2  18        0.87        5.40     15.58 o
 -18   2  18     2116.47     2172.46     62.28 o
 -16   2  18      815.02      939.35     50.04 o
 -14   2  18     1465.66     1290.49     58.23 o
 -12   2  18      110.82       70.22     26.78 o
 -10   2  18      153.51       95.84     30.15 o
  -8   2  18        0.97       25.38     23.43 o
  -6   2  18       39.34       18.47     23.57 o
  -4   2  18      247.80      247.17     66.42 o
  -2   2  18        4.47       -6.88     24.79 o
   0   2  18       10.10        6.34     22.53 o
   2   2  18       31.92       13.89     25.20 o
 -37   3  18       19.01      -43.13     43.13 o
 -35   3  18       61.10       95.78     93.91 o
 -33   3  18       56.05      -24.06     72.54 o
 -31   3  18      210.83      329.11    104.89 o
 -29   3  18      168.50      126.34     81.74 o
 -27   3  18      110.01      178.48     84.83 o
 -25   3  18      101.13      115.00     71.48 o
 -23   3  18     1107.39      927.19    129.01 o
 -21   3  18        2.12       -9.24     16.04 o
 -19   3  18      581.80      571.51     38.19 o
 -17   3  18     2715.19     2669.98     69.81 o
 -15   3  18     2060.64     1977.80    121.19 o
 -13   3  18      741.68      715.82     51.75 o
 -11   3  18       32.35       24.51     24.41 o
  -9   3  18       27.54       11.27     23.42 o
  -7   3  18      189.77      169.89     32.72 o
  -5   3  18       78.90       -5.33     41.17 o
  -3   3  18      239.11      203.76     36.41 o
  -1   3  18       44.96       42.69     23.34 o
   1   3  18       15.70       29.67     24.26 o
 -36   4  18       44.74      191.90     88.39 o
 -34   4  18       46.16      149.62     97.45 o
 -32   4  18      203.48      107.69     91.27 o
 -30   4  18       82.66      169.62     88.48 o
 -28   4  18      258.35      315.08    100.88 o
 -26   4  18       21.20       62.44     72.68 o
 -24   4  18      678.18      542.76    111.94 o
 -22   4  18        5.34      -52.48     52.48 o
 -20   4  18      395.11      460.14     58.84 o
 -18   4  18     1410.62     1450.04     90.32 o
 -16   4  18     1309.48     1308.26     64.08 o
 -14   4  18      126.30       79.98     34.79 o
 -12   4  18      466.33      443.24    102.43 o
 -10   4  18        3.11       40.08     26.35 o
  -8   4  18        0.16       -0.01     17.99 o
  -6   4  18       40.85       66.18     32.92 o
  -4   4  18       13.71       12.20     25.16 o
  -2   4  18        1.56        0.06     22.16 o
   0   4  18       14.09       30.31     24.87 o
 -35   5  18       36.21       22.11     46.94 o
 -33   5  18      289.08      224.92    105.19 o
 -31   5  18       66.85       94.15     85.03 o
 -29   5  18        2.93        4.22     77.64 o
 -27   5  18       23.45       26.50     68.89 o
 -25   5  18       31.95      131.20     76.64 o
 -23   5  18      280.34      371.95     96.95 o
 -21   5  18       20.85      -50.71     50.71 o
 -19   5  18       22.07       -2.87     52.10 o
 -17   5  18     1203.38     1206.09    144.88 o
 -15   5  18      251.21      396.88     95.76 o
 -13   5  18        0.99       -8.60     20.34 o
 -11   5  18        0.14       15.05     24.64 o
  -9   5  18       10.67      -18.47     25.29 o
  -7   5  18       73.21       93.50     34.41 o
  -5   5  18        0.63        2.79     25.65 o
  -3   5  18       10.36        6.51     26.62 o
  -1   5  18        0.37       -2.41     25.21 o
 -34   6  18      366.07      506.88     72.04 o
 -32   6  18       15.96      -11.49     42.94 o
 -30   6  18       77.38       28.51     74.10 o
 -28   6  18       39.61      -16.81     66.32 o
 -26   6  18       32.63      -23.64     64.49 o
 -24   6  18       76.95      105.08     81.48 o
 -22   6  18       88.98       37.82     55.87 o
 -20   6  18      102.55      125.95     75.63 o
 -18   6  18       23.59       47.36     70.97 o
 -16   6  18       70.59       40.15     32.35 o
 -14   6  18        1.80      -42.15     42.15 o
 -12   6  18      509.25      513.17     74.05 o
 -10   6  18       42.86       22.80     29.59 o
  -8   6  18      258.29      310.92     37.21 o
  -6   6  18      191.00      190.20     42.70 o
  -4   6  18       83.42      113.16     33.73 o
  -2   6  18       22.15        2.60     25.28 o
 -33   7  18       30.54       -2.88     49.06 o
 -31   7  18        1.29      -41.74     43.64 o
 -29   7  18      281.26      229.99     54.39 o
 -27   7  18      124.80      115.15     90.23 o
 -25   7  18       31.40      -57.90     57.90 o
 -23   7  18        3.75       16.39     64.91 o
 -21   7  18      324.92      248.12     91.48 o
 -19   7  18        4.44       -0.42     15.95 o
 -17   7  18      451.58      396.74     95.77 o
 -15   7  18      263.99      242.53     85.54 o
 -13   7  18      132.17       82.81     69.17 o
 -11   7  18      652.30      712.44     55.84 o
  -9   7  18      190.62      270.53     42.85 o
  -7   7  18       24.22       56.86     44.49 o
  -5   7  18        6.57       42.13     30.72 o
  -3   7  18      115.00       82.90     28.01 o
 -32   8  18       87.18       28.42     87.29 o
 -30   8  18       37.00       -9.63     45.60 o
 -28   8  18       34.18      -39.23     39.23 o
 -26   8  18       33.68       60.47     70.97 o
 -24   8  18       24.56       23.19     66.06 o
 -22   8  18        1.40      112.77     59.12 o
 -20   8  18      363.24      304.80     87.56 o
 -18   8  18        1.37       23.47     59.32 o
 -16   8  18      141.12      139.29     82.13 o
 -14   8  18      610.12      746.43     66.40 o
 -12   8  18       89.57       87.52     33.87 o
 -10   8  18       31.88       47.31     72.47 o
  -8   8  18       94.63       57.17     34.30 o
  -6   8  18      387.02      375.52     52.61 o
  -4   8  18        0.41      -26.74     26.92 o
 -29   9  18      460.89      532.10     73.25 o
 -27   9  18        1.53       65.18     43.24 o
 -25   9  18        0.64       16.01     36.05 o
 -23   9  18      103.23       65.37     44.04 o
 -21   9  18        7.66       56.52     34.71 o
 -19   9  18       62.27      149.52     47.66 o
 -17   9  18        0.19       23.43     74.33 o
 -15   9  18        0.02      -20.06     45.09 o
 -13   9  18        1.44      -38.03     38.03 o
 -11   9  18       37.48       89.43     37.77 o
  -9   9  18       41.59       35.16     35.56 o
  -7   9  18        0.15        3.28     42.17 o
  -5   9  18       87.29      147.84     34.05 o
 -28  10  18       50.76       45.01     43.09 o
 -26  10  18       14.65       27.92     44.32 o
 -24  10  18      223.42      255.42    105.05 o
 -22  10  18       75.88       95.84     52.21 o
 -20  10  18       23.79        9.19     36.16 o
 -18  10  18       21.59       15.14     34.96 o
 -16  10  18      110.18       84.62     47.52 o
 -14  10  18       21.98       32.98     41.34 o
 -12  10  18      126.24      126.06     41.08 o
 -10  10  18       39.81       99.14     41.37 o
  -8  10  18       24.56        3.16     34.61 o
 -25  11  18        0.31       -0.83     48.13 o
 -23  11  18       73.10      100.18     53.58 o
 -21  11  18        4.18       14.17     76.18 o
 -19  11  18       22.42       53.63     55.32 o
 -17  11  18       35.92        7.52     46.53 o
 -15  11  18       51.83       71.08     40.87 o
 -13  11  18        0.02       22.16     65.35 o
 -11  11  18        0.10       17.19     42.65 o
 -33   1  19      471.50      461.27    113.57 o
 -31   1  19      371.31      437.26    106.63 o
 -29   1  19        8.02       50.15     66.81 o
 -27   1  19      571.25      667.88     76.07 o
 -25   1  19       27.25       56.87     55.22 o
 -23   1  19       42.18       28.96     36.80 o
 -21   1  19      128.15      112.86     28.43 o
 -19   1  19      292.73      326.65     34.87 o
 -17   1  19       66.18       46.04     26.82 o
 -15   1  19     1370.25     1508.75     63.77 o
 -13   1  19        1.82       -6.19     21.80 o
 -11   1  19        0.01        5.22     23.11 o
  -9   1  19      126.81      220.45     44.43 o
  -7   1  19      245.96      316.01     48.03 o
  -5   1  19        5.61       10.29     25.65 o
  -3   1  19      225.78      347.80    131.00 o
  -1   1  19       26.80       19.71     50.53 o
 -36   2  19       12.10       21.43     79.00 o
 -34   2  19       51.16      -56.51     70.66 o
 -32   2  19       20.50      -19.86     71.80 o
 -30   2  19     1515.80     1704.03    163.56 o
 -28   2  19      129.49       81.56     75.81 o
 -26   2  19      583.31      635.14    115.22 o
 -24   2  19        2.38      -24.09     33.73 o
 -22   2  19      423.14      472.24     41.77 o
 -20   2  19       31.35       83.96     21.34 o
 -18   2  19      304.72      310.37     36.23 o
 -16   2  19       21.70       12.17     21.92 o
 -14   2  19     1018.50      855.86     67.74 o
 -12   2  19      243.68      231.71     36.82 o
 -10   2  19        4.73       16.29     26.75 o
  -8   2  19        0.20        0.45     24.37 o
  -6   2  19        9.06       23.94     35.09 o
  -4   2  19       26.00      -24.33     33.35 o
  -2   2  19        0.17       22.23     39.76 o
   0   2  19        9.05       62.96     26.91 o
 -37   3  19      110.84      134.99    104.94 o
 -35   3  19      179.53      236.44    104.14 o
 -33   3  19       54.73      121.69     87.38 o
 -31   3  19     1122.62     1178.74    158.83 o
 -29   3  19       16.37      -49.49     63.03 o
 -27   3  19      471.92      352.20    100.73 o
 -25   3  19      433.83      519.17    110.34 o
 -23   3  19        1.04       25.99     64.10 o
 -21   3  19      109.07      112.66     25.11 o
 -19   3  19        8.18       46.41     21.26 o
 -17   3  19        2.11       -1.60     23.25 o
 -15   3  19        0.02        3.69     20.83 o
 -13   3  19      758.67      791.14     66.05 o
 -11   3  19        0.13       29.63     28.61 o
  -9   3  19      147.73      146.21     37.30 o
  -7   3  19      529.29      431.04     70.87 o
  -5   3  19       16.68       26.31     36.97 o
  -3   3  19       14.95       20.56     28.41 o
  -1   3  19       86.08       57.20     25.45 o
 -36   4  19       74.84       48.12     91.20 o
 -34   4  19      350.23      596.44    142.11 o
 -32   4  19      143.58       62.13     76.49 o
 -30   4  19      420.94      369.22    111.02 o
 -28   4  19     1088.30     1144.02    160.10 o
 -26   4  19     1260.43     1490.78    173.98 o
 -24   4  19        7.69       88.45     70.91 o
 -22   4  19       16.88       21.07     62.61 o
 -20   4  19       17.27       32.40     33.63 o
 -18   4  19      100.13       22.17     60.77 o
 -16   4  19      646.97      510.69     51.80 o
 -14   4  19       54.56       92.42     34.54 o
 -12   4  19       21.08       19.81     22.79 o
 -10   4  19       76.65      121.72     35.64 o
  -8   4  19      537.50      674.04     77.35 o
  -6   4  19       20.80        7.54     33.61 o
  -4   4  19       12.05       42.84     29.92 o
  -2   4  19       15.37       29.94     25.20 o
 -35   5  19       99.11       71.37     90.39 o
 -33   5  19      869.27     1033.96    166.91 o
 -31   5  19      205.40      205.56     90.91 o
 -29   5  19       13.80      -37.10     70.63 o
 -27   5  19      441.41      426.13    109.29 o
 -25   5  19       67.65       97.33     79.97 o
 -23   5  19        0.06      -57.23     57.23 o
 -21   5  19      314.02      435.83    102.81 o
 -19   5  19      270.98      279.71     87.84 o
 -17   5  19      209.88      213.68     83.02 o
 -15   5  19     1543.81     1741.69    161.33 o
 -13   5  19      291.89      365.19     48.27 o
 -11   5  19      102.18      123.58     40.54 o
  -9   5  19      637.99      669.67     66.33 o
  -7   5  19       14.85       75.51     34.87 o
  -5   5  19        9.06       17.91     39.96 o
  -3   5  19        0.01       33.06     32.95 o
 -34   6  19        0.07        7.52     80.04 o
 -32   6  19       68.97       72.70     88.67 o
 -30   6  19      142.95      144.27     94.77 o
 -28   6  19      213.58      244.18     99.92 o
 -26   6  19      315.87      311.49    102.79 o
 -24   6  19       13.30      -12.45     63.74 o
 -22   6  19      505.73      584.63    116.91 o
 -20   6  19       13.01      -36.40     55.95 o
 -18   6  19      468.52      624.62    119.75 o
 -16   6  19      476.34      468.59     98.52 o
 -14   6  19       35.34       20.45     32.86 o
 -12   6  19       38.24       28.51     40.77 o
 -10   6  19        4.36       55.28     34.51 o
  -8   6  19       37.83       -7.00     25.46 o
  -6   6  19        9.66      -24.56     24.56 o
  -4   6  19       55.30      105.49     34.57 o
 -33   7  19       34.90       -4.92     44.41 o
 -31   7  19       98.25       63.68     87.91 o
 -29   7  19       46.12        5.38     74.79 o
 -27   7  19      470.34      610.78    137.34 o
 -25   7  19        0.21      -29.78     66.61 o
 -23   7  19      120.60       54.55     73.49 o
 -21   7  19        0.80      -38.51     62.46 o
 -19   7  19        5.37       57.51     26.70 o
 -17   7  19      345.25      495.01    101.19 o
 -15   7  19      345.86      534.97    110.57 o
 -13   7  19       36.94        9.88     39.48 o
 -11   7  19      161.98      119.09     50.63 o
  -9   7  19       30.22       54.86     32.76 o
  -7   7  19       11.40       10.33     42.73 o
  -5   7  19        9.46       57.44     36.96 o
 -32   8  19       41.83       98.60     52.87 o
 -30   8  19      100.60      121.52     52.46 o
 -28   8  19      239.43      247.61    110.75 o
 -26   8  19        4.47      -17.67     76.91 o
 -24   8  19       52.32       36.16     77.23 o
 -22   8  19      121.96       20.92     21.77 o
 -20   8  19        3.96       96.61     66.89 o
 -18   8  19       50.11       27.66     63.27 o
 -16   8  19       91.15       60.36     66.69 o
 -14   8  19       14.90      -28.31     34.76 o
 -12   8  19        0.14      -30.10     30.10 o
 -10   8  19      133.87      169.40     41.63 o
  -8   8  19       52.37       73.18     37.07 o
  -6   8  19        7.90      -30.88     41.26 o
 -29   9  19        0.82       22.86     46.57 o
 -27   9  19        3.56       18.75     38.53 o
 -25   9  19       42.24      -12.20     30.39 o
 -23   9  19        5.37        6.24     35.97 o
 -21   9  19      173.04      175.02     59.04 o
 -19   9  19        0.67      -37.50     37.50 o
 -17   9  19        2.50       13.18     65.63 o
 -15   9  19      124.35      126.45     47.20 o
 -13   9  19        3.87       -8.97     33.23 o
 -11   9  19        8.30       11.23     35.28 o
  -9   9  19        0.19       16.62     35.25 o
 -26  10  19       71.98       60.41     47.75 o
 -24  10  19       35.13       16.92     43.58 o
 -22  10  19       18.72       40.54     35.68 o
 -20  10  19        2.99       24.61     74.76 o
 -18  10  19       37.09       73.78     37.51 o
 -16  10  19        5.38      -43.28     43.28 o
 -14  10  19        3.96       40.85     44.90 o
 -12  10  19        0.72       28.10     38.38 o
 -10  10  19      138.79      126.59     65.68 o
 -21  11  19       14.12       31.08     55.69 o
 -19  11  19        4.49       77.53     70.99 o
 -17  11  19       46.74       88.72     49.02 o
 -15  11  19        8.29      -34.57     59.88 o
 -30   0  20     1593.87     1824.34    153.03 o
 -28   0  20        3.38       51.01     61.77 o
 -26   0  20       16.64       48.04     63.26 o
 -24   0  20      456.94      588.30    100.71 o
 -22   0  20      688.41      739.50     73.59 o
 -20   0  20      301.74      358.13     74.04 o
 -18   0  20       17.15       -6.76     33.43 o
 -16   0  20     1233.93     1309.04     93.26 o
 -14   0  20      440.41      485.55     68.15 o
 -12   0  20     1598.81     1646.45    101.31 o
 -10   0  20        9.24      -15.08     51.15 o
  -8   0  20        0.10       27.36     44.81 o
  -6   0  20      252.60      292.63     80.36 o
  -4   0  20       30.19      117.22     57.31 o
  -2   0  20      126.16      155.87     43.57 o
 -33   1  20       20.27       33.01     79.10 o
 -31   1  20        0.01       64.92     72.48 o
 -29   1  20     1384.41     1590.92    168.43 o
 -27   1  20     1268.66     1359.38    104.93 o
 -25   1  20      764.79      757.76     91.34 o
 -23   1  20       93.29       65.37     43.00 o
 -21   1  20      121.16      114.87     25.48 o
 -19   1  20      235.65      261.99     37.49 o
 -17   1  20      139.81       87.22     28.62 o
 -15   1  20      392.51      423.30     44.81 o
 -13   1  20       53.12        0.66     24.43 o
 -11   1  20        3.57        1.06     25.14 o
  -9   1  20       96.49       28.73     38.92 o
  -7   1  20       24.62       71.51     32.78 o
  -5   1  20       28.56       70.05     35.16 o
  -3   1  20        5.88       -8.02     22.39 o
 -36   2  20       45.53       41.54     79.32 o
 -34   2  20      160.66      147.78     90.63 o
 -32   2  20      808.31      610.61    126.07 o
 -30   2  20      420.49      546.05    117.86 o
 -28   2  20      386.38      451.25    103.34 o
 -26   2  20      291.81      207.33     81.46 o
 -24   2  20      374.78      406.31     98.73 o
 -22   2  20     2671.12     2892.35     85.96 o
 -20   2  20      400.28      377.54     47.81 o
 -18   2  20       16.33       19.12     23.25 o
 -16   2  20       20.39       19.60     24.63 o
 -14   2  20     1861.98     2012.40     77.40 o
 -12   2  20       29.29       -4.38     25.00 o
 -10   2  20      107.54      131.95     39.71 o
  -8   2  20       27.07        7.13     27.14 o
  -6   2  20       16.04       67.93     32.72 o
  -4   2  20       43.57      128.67     61.68 o
  -2   2  20       41.02       40.70     24.40 o
 -37   3  20        1.45      -19.73     81.78 o
 -35   3  20      140.68      289.91    105.38 o
 -33   3  20       51.12       70.08     82.68 o
 -31   3  20       19.32       -3.68     69.22 o
 -29   3  20      202.16      317.51    101.90 o
 -27   3  20      183.94      103.19     68.90 o
 -25   3  20      332.63      404.61     95.78 o
 -23   3  20       12.39       -7.46     61.86 o
 -21   3  20      117.50      177.46     79.19 o
 -19   3  20       45.06       69.96     29.32 o
 -17   3  20      154.30       99.24     29.77 o
 -15   3  20      484.21      492.47     47.20 o
 -13   3  20        3.50       28.70     38.15 o
 -11   3  20       13.83      -23.21     35.97 o
  -9   3  20       18.42       28.00     24.41 o
  -7   3  20       19.40       -6.65     38.57 o
  -5   3  20       15.82      -21.22     29.80 o
  -3   3  20        0.31       11.30     27.92 o
 -36   4  20       30.25       82.26     92.65 o
 -34   4  20      402.40      436.32    123.23 o
 -32   4  20      150.36      109.66     93.16 o
 -30   4  20        6.10      -11.56     72.92 o
 -28   4  20      130.24       19.70     74.46 o
 -26   4  20      427.09      367.52    105.83 o
 -24   4  20       48.37       86.22     73.20 o
 -22   4  20       43.64        0.10     60.63 o
 -20   4  20       64.03       43.79     65.40 o
 -18   4  20      535.52      427.83    106.47 o
 -16   4  20      519.67      502.43     56.00 o
 -14   4  20      113.78      152.14     48.09 o
 -12   4  20       37.80       -3.73     24.03 o
 -10   4  20       18.51       31.84     22.16 o
  -8   4  20        9.47       26.68     38.13 o
  -6   4  20        7.50       33.16     41.75 o
  -4   4  20       29.08       54.51     31.69 o
 -35   5  20        0.04       69.51     87.59 o
 -33   5  20        5.72      -36.35     77.18 o
 -31   5  20       31.25      -49.38     70.30 o
 -29   5  20      251.69      153.36     89.18 o
 -27   5  20       35.74       -8.37     69.71 o
 -25   5  20        7.76      -60.81     60.81 o
 -23   5  20        0.41        3.38     61.65 o
 -21   5  20       20.40       33.92     71.79 o
 -19   5  20       77.31      136.11     72.95 o
 -17   5  20        0.07       37.95     69.10 o
 -15   5  20      157.08      167.91     85.31 o
 -13   5  20      795.28      840.53     70.99 o
 -11   5  20      288.08      269.45     54.27 o
  -9   5  20        2.39      -16.48     28.86 o
  -7   5  20       16.54       45.91     36.42 o
  -5   5  20       55.59       59.79     31.81 o
 -34   6  20      120.65      165.80     93.94 o
 -32   6  20       10.72      -65.54     73.47 o
 -30   6  20       14.22       -6.69     72.83 o
 -28   6  20       26.47      -50.04     65.84 o
 -26   6  20        2.20        9.74     69.45 o
 -24   6  20       25.86       38.33     72.87 o
 -22   6  20       28.55       38.22     72.94 o
 -20   6  20        0.14       77.82     70.98 o
 -18   6  20        7.02       67.83     67.99 o
 -16   6  20      259.31      241.24     85.47 o
 -14   6  20      137.82       53.08     55.17 o
 -12   6  20        1.54        1.97     38.55 o
 -10   6  20      195.88      266.08     66.49 o
  -8   6  20       26.83       31.72     29.59 o
  -6   6  20      134.51      208.01     38.00 o
 -33   7  20       31.52        9.82     78.34 o
 -31   7  20      163.82       87.62     94.65 o
 -29   7  20        5.71       15.40     74.99 o
 -27   7  20      383.77      135.00     92.57 o
 -25   7  20       56.53        8.26     69.89 o
 -23   7  20       74.79      200.09     87.72 o
 -21   7  20       50.08      167.22     84.96 o
 -19   7  20        9.93       27.91     30.68 o
 -17   7  20       33.51       42.57     56.12 o
 -15   7  20      255.85      158.11     54.17 o
 -13   7  20       23.48        9.06     37.94 o
 -11   7  20        8.60       65.16     65.62 o
  -9   7  20       13.04       66.44     33.11 o
  -7   7  20        1.26      -25.04     31.04 o
 -30   8  20        7.44       47.38     85.82 o
 -28   8  20       98.88       95.39     91.30 o
 -26   8  20      189.84      100.01     78.52 o
 -24   8  20        4.74        2.11     66.10 o
 -22   8  20      114.38      -22.97     22.97 o
 -20   8  20      103.42       84.18     66.14 o
 -18   8  20      112.09       45.97     64.21 o
 -16   8  20       22.06       32.73     66.36 o
 -14   8  20      174.70      197.74     60.89 o
 -12   8  20       13.98       27.00     37.44 o
 -10   8  20       27.20       57.90     37.18 o
  -8   8  20      131.30      141.40     45.34 o
 -29   9  20      103.50       86.64     94.21 o
 -27   9  20      235.97      193.30     55.12 o
 -25   9  20      159.11       30.26     29.42 o
 -23   9  20       13.31      -12.68     48.23 o
 -21   9  20        0.50      -10.26     55.31 o
 -19   9  20        4.99      -29.75     61.56 o
 -17   9  20      233.35      188.91     55.64 o
 -15   9  20      102.75       52.85     34.46 o
 -13   9  20        6.90        8.45     33.71 o
 -11   9  20        0.34        5.54     36.44 o
 -24  10  20       50.05      -19.53     40.68 o
 -22  10  20        5.01       29.77     34.54 o
 -20  10  20       56.06      122.77     74.27 o
 -18  10  20        0.10       23.13     44.66 o
 -16  10  20       48.05       49.24     47.47 o
 -14  10  20        2.25      -23.37     34.64 o
 -33   1  21      386.17      639.19    130.90 o
 -31   1  21      509.17      466.02    111.02 o
 -29   1  21        8.29       11.37     62.99 o
 -27   1  21      683.11      781.38     84.44 o
 -25   1  21       13.29        0.56     43.27 o
 -23   1  21       20.06       -9.64     27.54 o
 -21   1  21      768.88      865.31     68.97 o
 -19   1  21       81.56      115.69     32.92 o
 -17   1  21        0.21      -22.08     22.08 o
 -15   1  21        8.83      -22.68     22.98 o
 -13   1  21       26.55       58.23     29.83 o
 -11   1  21       95.37       81.32     34.28 o
  -9   1  21       32.73       92.19     37.16 o
  -7   1  21       10.81       47.78     54.58 o
  -5   1  21       22.13       44.04     31.25 o
 -36   2  21       22.96       91.50     89.73 o
 -34   2  21       34.18      -45.90     71.65 o
 -32   2  21       79.10       96.21     85.37 o
 -30   2  21       23.43        3.03     69.15 o
 -28   2  21      898.04      965.42    139.15 o
 -26   2  21      607.89      543.75    113.13 o
 -24   2  21      276.62      297.17    126.91 o
 -22   2  21      266.64      274.12     47.78 o
 -20   2  21       46.99       63.31     32.70 o
 -18   2  21        6.75       24.73     31.92 o
 -16   2  21      347.95      383.28     45.09 o
 -14   2  21        9.11      -32.07     34.97 o
 -12   2  21       54.57       54.35     32.12 o
 -10   2  21        1.12       33.08     29.43 o
  -8   2  21       43.09      110.17     39.92 o
  -6   2  21       76.83      119.07     39.30 o
 -35   3  21       80.37       17.27     83.92 o
 -33   3  21      491.15      639.11    137.67 o
 -31   3  21       40.80      109.82     85.18 o
 -29   3  21      284.43      432.39    106.09 o
 -27   3  21      125.03      129.88     78.91 o
 -25   3  21       80.80      -27.12     62.41 o
 -23   3  21      103.46       97.92     62.84 o
 -21   3  21      479.27      469.21    100.48 o
 -19   3  21      297.08      268.44     46.20 o
 -17   3  21       52.74       47.71     27.21 o
 -15   3  21      267.92      375.30     50.73 o
 -13   3  21       53.75       40.50     30.31 o
 -11   3  21      291.74      244.52     45.35 o
  -9   3  21      103.23      168.17     39.41 o
  -7   3  21       15.49       46.93     54.55 o
  -5   3  21       43.47      127.21     54.62 o
 -36   4  21        6.15      -19.65     81.86 o
 -34   4  21       21.02      -56.75     74.15 o
 -32   4  21       11.62       -2.55     74.52 o
 -30   4  21       49.76      137.01     93.28 o
 -28   4  21     1180.00     1187.28    162.18 o
 -26   4  21      272.22      346.71    104.14 o
 -24   4  21      536.28      468.94    115.72 o
 -22   4  21      272.48      373.09    101.95 o
 -20   4  21      209.51      303.62     97.74 o
 -18   4  21       11.18      -12.96     30.44 o
 -16   4  21       35.71       53.25     36.79 o
 -14   4  21       62.49       62.35     30.75 o
 -12   4  21       11.17       23.69     31.97 o
 -10   4  21       16.59       99.95     46.55 o
  -8   4  21        7.56      -18.26     26.52 o
  -6   4  21        0.70       53.38     38.46 o
 -35   5  21      176.21       70.27     90.63 o
 -33   5  21      157.59       61.87     90.73 o
 -31   5  21      680.37      650.38    138.11 o
 -29   5  21      222.91      221.77    101.84 o
 -27   5  21      411.09      385.47    106.10 o
 -25   5  21        0.23      -44.24     64.82 o
 -23   5  21       88.37      324.21     99.06 o
 -21   5  21      720.13      936.46    142.29 o
 -19   5  21        7.01      -18.78     64.93 o
 -17   5  21        0.30       18.67     31.38 o
 -15   5  21        0.47       21.33     42.67 o
 -13   5  21      276.55      323.33     89.87 o
 -11   5  21        2.41       25.46     21.14 o
  -9   5  21       74.99      110.77     39.44 o
  -7   5  21       11.38      -16.77     44.48 o
 -34   6  21        8.32       54.82     89.25 o
 -32   6  21      108.62      116.35     98.78 o
 -30   6  21      383.10      609.19    133.97 o
 -28   6  21        0.88        6.27     72.00 o
 -26   6  21      359.41      450.01    116.89 o
 -24   6  21      448.75      361.30    101.89 o
 -22   6  21       11.84      -18.11     66.97 o
 -20   6  21       69.93       12.14     60.57 o
 -18   6  21        3.77       32.03     64.60 o
 -16   6  21       55.52      104.75     54.89 o
 -14   6  21       76.34       75.28     33.73 o
 -12   6  21       31.08       56.16     69.84 o
 -10   6  21        8.53      125.04     51.31 o
  -8   6  21        1.21       40.34     39.69 o
 -31   7  21       31.43      -63.77     85.94 o
 -29   7  21      114.05      -14.11     65.17 o
 -27   7  21       33.27      -69.72     69.72 o
 -25   7  21       36.72      123.98     90.41 o
 -23   7  21       10.15       17.36     71.91 o
 -21   7  21       68.89       40.10     71.77 o
 -19   7  21      405.51      240.65     83.56 o
 -17   7  21       11.01       41.91     59.91 o
 -15   7  21      192.33      158.62     57.31 o
 -13   7  21        5.06       30.98     44.25 o
 -11   7  21       10.59       58.33     48.10 o
  -9   7  21       21.31       21.35     35.09 o
 -30   8  21       31.68       -0.73     89.22 o
 -28   8  21       55.28       48.14     84.13 o
 -26   8  21       30.61       56.77     76.99 o
 -24   8  21       48.51       48.01     83.75 o
 -22   8  21       64.25       49.85     27.55 o
 -20   8  21      102.52      155.97     75.95 o
 -18   8  21       28.43      152.63     73.57 o
 -16   8  21       35.27       82.80     48.78 o
 -14   8  21       99.39      104.85     54.62 o
 -12   8  21       91.47      118.24     40.27 o
 -27   9  21       11.55        2.31     76.30 o
 -25   9  21        2.23       10.14     20.00 o
 -23   9  21      106.01      156.80     78.30 o
 -21   9  21      189.17      168.71     81.34 o
 -19   9  21       25.95       70.76     78.24 o
 -17   9  21       10.12       67.41     72.68 o
 -15   9  21        0.67       -1.23     34.19 o
 -30   0  22      325.19      456.17    103.23 o
 -28   0  22      561.93      453.49    101.31 o
 -26   0  22       60.35      -16.78     58.81 o
 -24   0  22      679.90      589.28    108.15 o
 -22   0  22       97.34      111.82     47.73 o
 -20   0  22      350.10      339.18     63.27 o
 -18   0  22        5.67      -34.18     34.18 o
 -16   0  22       19.30       -3.67     32.14 o
 -14   0  22       86.04       74.85     46.78 o
 -12   0  22       75.15       91.69     45.82 o
 -10   0  22        0.42       41.06     42.35 o
  -8   0  22       22.81      129.62     61.27 o
 -33   1  22       16.93       15.51     68.20 o
 -31   1  22      132.65      197.18     89.82 o
 -29   1  22       36.52        6.63     70.17 o
 -27   1  22      991.12     1023.57    141.91 o
 -25   1  22      527.35      633.96     62.86 o
 -23   1  22      727.72      768.89     73.59 o
 -21   1  22      355.70      353.10     45.28 o
 -19   1  22       27.79       64.51     30.29 o
 -17   1  22        3.75       -7.64     25.38 o
 -15   1  22        3.31      -24.30     24.30 o
 -13   1  22      238.38      249.83     46.04 o
 -11   1  22       19.87      -32.11     43.26 o
  -9   1  22        3.69       59.00     33.76 o
  -7   1  22        7.61       58.55     43.81 o
 -36   2  22       37.61      -56.27     79.47 o
 -34   2  22      610.23      764.13    142.11 o
 -32   2  22      111.83      147.89     89.82 o
 -30   2  22      306.46      501.21    113.37 o
 -28   2  22       49.57       48.86     78.49 o
 -26   2  22      574.80      669.04    121.34 o
 -24   2  22       16.77      -27.63     63.30 o
 -22   2  22      215.89      416.15     54.20 o
 -20   2  22      217.17      279.59     41.37 o
 -18   2  22        9.07       -8.83     21.66 o
 -16   2  22       52.54       44.20     29.10 o
 -14   2  22      178.00      172.45     53.74 o
 -12   2  22        0.01       -5.07     40.96 o
 -10   2  22       43.17       54.15     32.69 o
  -8   2  22       45.56       38.38     31.05 o
 -35   3  22        9.45      -12.42     86.47 o
 -33   3  22      164.43      110.35     91.55 o
 -31   3  22       42.06      135.17     86.65 o
 -29   3  22       41.11      102.49     82.39 o
 -27   3  22       54.16       48.28     74.45 o
 -25   3  22      154.37       48.64     70.14 o
 -23   3  22      180.16      318.90     95.37 o
 -21   3  22       37.89       34.43     71.36 o
 -19   3  22      322.54      329.81     44.55 o
 -17   3  22      278.81      284.34     42.50 o
 -15   3  22        0.59       -9.48     46.26 o
 -13   3  22        4.36       27.47     47.41 o
 -11   3  22       71.68       56.52     33.34 o
  -9   3  22        0.99       21.97     34.12 o
 -34   4  22        1.07       43.35     89.79 o
 -32   4  22      147.58      165.74     91.79 o
 -30   4  22       12.49       44.20     72.25 o
 -28   4  22      351.86      376.14    114.37 o
 -26   4  22      124.45      225.52     96.26 o
 -24   4  22       77.48      -59.45     61.46 o
 -22   4  22      107.73      199.77     82.97 o
 -20   4  22        3.08      -23.65     66.07 o
 -18   4  22       17.00       24.21     39.78 o
 -16   4  22       98.05      105.50     48.68 o
 -14   4  22       44.64       34.08     29.18 o
 -12   4  22       75.61       60.03     30.83 o
 -10   4  22       13.60       36.55     44.00 o
  -8   4  22        0.09       14.01     36.09 o
 -33   5  22        2.73       77.54     91.44 o
 -31   5  22       10.82       20.22     82.92 o
 -29   5  22      104.69      -24.75     77.33 o
 -27   5  22        0.30      -27.49     71.58 o
 -25   5  22      152.55       88.20     81.70 o
 -23   5  22      158.63      171.37     87.55 o
 -21   5  22        3.26      -47.61     65.95 o
 -19   5  22      286.02      357.42     68.25 o
 -17   5  22       59.64       68.65     43.85 o
 -15   5  22      238.43      246.57     57.36 o
 -13   5  22       93.23       25.76     36.28 o
 -11   5  22       94.10       17.05     59.68 o
  -9   5  22        0.06      -30.94     30.94 o
 -32   6  22        0.78      -15.42     82.35 o
 -30   6  22      361.88      622.69    139.01 o
 -28   6  22        0.91       80.74     80.15 o
 -26   6  22       28.20      185.82     91.55 o
 -24   6  22      347.34      226.90     98.23 o
 -22   6  22        0.75       21.61     72.52 o
 -20   6  22       82.76      107.29     88.21 o
 -18   6  22      182.58      361.37    106.38 o
 -16   6  22      475.71      499.64     80.52 o
 -14   6  22       23.37       29.82     19.19 o
 -12   6  22        3.56       32.99     40.58 o
 -31   7  22       19.10       -4.05     80.40 o
 -29   7  22      203.38      333.51    116.03 o
 -27   7  22        0.05      -42.72     75.19 o
 -25   7  22      130.19      143.50     85.80 o
 -23   7  22       24.71        7.10     74.68 o
 -21   7  22       59.69       41.12     80.22 o
 -19   7  22        0.49       69.89     62.06 o
 -17   7  22        7.39       16.79     38.97 o
 -15   7  22        1.60       17.51     40.36 o
 -13   7  22        0.24        0.01     39.93 o
 -28   8  22      232.47      259.07     95.29 o
 -26   8  22        0.24       -5.95     61.16 o
 -24   8  22       34.40       11.02     69.67 o
 -22   8  22        2.39       23.52     35.59 o
 -20   8  22       38.08      162.69     76.33 o
 -18   8  22       40.69       79.62     61.76 o
 -16   8  22       51.28       93.62    106.48 o
 -23   9  22       61.52       18.64     57.81 o
 -21   9  22        2.24       40.23     66.41 o
 -33   1  23      225.93      203.26     98.89 o
 -31   1  23      408.01      446.09    114.38 o
 -29   1  23       48.94       21.94     73.70 o
 -27   1  23       73.03       40.05     38.33 o
 -25   1  23      211.72      201.79     49.57 o
 -23   1  23       50.86       20.30     29.01 o
 -21   1  23      130.99      207.59     56.80 o
 -19   1  23        3.30      -14.72     26.83 o
 -17   1  23       14.74        1.94     36.31 o
 -15   1  23      181.29      199.62     40.06 o
 -13   1  23      241.07      288.15     49.62 o
 -11   1  23       57.73       96.01    109.01 o
  -9   1  23        5.10       -0.18     29.63 o
 -36   2  23        4.83       99.44     82.55 o
 -34   2  23        0.79       -0.94     77.66 o
 -32   2  23       12.77       64.42     80.58 o
 -30   2  23       15.23       -1.41     74.56 o
 -28   2  23        3.73        8.34     71.06 o
 -26   2  23      120.94      191.45     90.28 o
 -24   2  23      300.22      494.64    110.65 o
 -22   2  23      374.51      361.89     46.47 o
 -20   2  23      194.51      221.93     40.53 o
 -18   2  23        7.90        8.28     28.59 o
 -16   2  23        0.00      -24.49     24.49 o
 -14   2  23        0.03        9.98     33.68 o
 -12   2  23       77.92       83.81     36.94 o
 -10   2  23        4.06       -2.26     31.14 o
 -35   3  23        7.92      -20.99     72.21 o
 -33   3  23       64.60      152.23     93.66 o
 -31   3  23       99.26       47.46     81.70 o
 -29   3  23     1480.96     1986.41    188.54 o
 -27   3  23        0.12       -5.37     66.11 o
 -25   3  23      203.71       34.14     70.57 o
 -23   3  23      352.36      288.30     97.60 o
 -21   3  23        2.48       13.76     31.61 o
 -19   3  23      352.46      310.15     44.36 o
 -17   3  23        4.37       44.74     34.85 o
 -15   3  23       20.07       31.34     32.94 o
 -13   3  23        6.20       29.11     66.42 o
 -11   3  23       33.02       98.15     52.88 o
 -34   4  23       20.56       52.31     83.01 o
 -32   4  23      342.62      505.47    128.63 o
 -30   4  23       24.70      117.86     87.91 o
 -28   4  23       16.53       59.12     86.30 o
 -26   4  23      150.66      112.56     79.46 o
 -24   4  23      254.22      214.42     88.07 o
 -22   4  23      140.71      154.90     86.23 o
 -20   4  23      382.82      405.11     73.49 o
 -18   4  23        0.11       53.97     42.49 o
 -16   4  23       14.46       -1.29     42.40 o
 -14   4  23       70.61      164.75     41.37 o
 -12   4  23       15.26       78.85     85.73 o
 -33   5  23      459.72      375.81    121.28 o
 -31   5  23       19.63      -10.84     78.52 o
 -29   5  23        0.86      -19.49     76.75 o
 -27   5  23       94.27      154.04     87.33 o
 -25   5  23      277.49      406.20    112.20 o
 -23   5  23       16.09      -34.40     68.41 o
 -21   5  23      201.67      191.07     91.37 o
 -19   5  23       16.62      144.44     48.35 o
 -17   5  23      241.74      289.79     65.27 o
 -15   5  23       40.58      100.77     40.04 o
 -13   5  23      138.39      197.56     71.48 o
 -32   6  23      137.95      133.44    100.93 o
 -30   6  23       43.40      -49.16     73.81 o
 -28   6  23       10.33       46.05     80.19 o
 -26   6  23      117.46      219.01    101.38 o
 -24   6  23      123.97       68.03     83.53 o
 -22   6  23        2.53       23.43     71.98 o
 -20   6  23       89.33      102.56     45.64 o
 -18   6  23       10.02       31.88     38.85 o
 -16   6  23        3.85       56.11     31.68 o
 -14   6  23       12.28       13.41     18.99 o
 -29   7  23        1.77        0.27     78.72 o
 -27   7  23      399.02      461.78    129.55 o
 -25   7  23       33.35      117.66     89.09 o
 -23   7  23        7.17      -12.30     74.51 o
 -21   7  23      162.27      290.09    106.93 o
 -19   7  23       62.26       68.39     49.85 o
 -17   7  23       12.90       55.09     34.04 o
 -24   8  23       25.36       39.72     83.57 o
 -22   8  23       27.39      157.90     72.45 o
 -28   0  24     1139.93     1539.49    170.40 o
 -26   0  24       28.21       23.26     40.52 o
 -24   0  24      344.07      440.72     70.42 o
 -22   0  24      411.78      380.16     69.43 o
 -20   0  24       18.28       57.40     47.46 o
 -18   0  24      584.75      534.52    127.03 o
 -16   0  24       35.07       15.36     74.05 o
 -14   0  24        1.04       -7.28     49.42 o
 -12   0  24        0.75       11.53     53.37 o
 -31   1  24      160.28      254.22     98.58 o
 -29   1  24       30.76      -25.46     64.52 o
 -27   1  24       21.33      110.41     78.14 o
 -25   1  24      162.71      185.12     39.80 o
 -23   1  24       59.77       23.23     31.09 o
 -21   1  24      508.02      574.65     69.31 o
 -19   1  24       94.02       95.29     35.82 o
 -17   1  24      159.94      128.70     38.70 o
 -15   1  24       52.80       77.44     38.29 o
 -13   1  24       13.48       32.57     51.95 o
 -34   2  24      207.41      217.97    106.66 o
 -32   2  24      231.55      290.08    107.48 o
 -30   2  24       23.61       50.88     81.46 o
 -28   2  24       82.26      101.55     80.19 o
 -26   2  24      188.61      207.99     91.81 o
 -24   2  24       14.42       42.49     46.53 o
 -22   2  24        0.10      -24.43     24.43 o
 -20   2  24      143.80      169.70     41.25 o
 -18   2  24        1.74      -13.35     27.81 o
 -16   2  24      191.03      253.78     50.80 o
 -14   2  24        7.86       46.29     36.26 o
 -33   3  24       13.17      -16.21     76.00 o
 -31   3  24      233.40      263.36    107.81 o
 -29   3  24       14.56       19.97     75.62 o
 -27   3  24       33.45       19.60     75.63 o
 -25   3  24      111.72      109.23     83.10 o
 -23   3  24       52.64       43.63     78.17 o
 -21   3  24        2.64       -2.61     34.64 o
 -19   3  24      140.24       74.17     34.52 o
 -17   3  24       88.83      204.75     47.83 o
 -15   3  24       41.83      108.15     37.96 o
 -13   3  24        0.03       44.82     32.32 o
 -32   4  24       28.97      121.90     93.12 o
 -30   4  24       27.51       85.04     79.67 o
 -28   4  24       47.60      122.00     84.36 o
 -26   4  24       57.21      127.41     80.82 o
 -24   4  24        8.02       -9.36     73.93 o
 -22   4  24        0.95      -28.11     40.00 o
 -20   4  24      156.99      240.92     65.05 o
 -18   4  24       35.89       10.99     39.17 o
 -16   4  24       31.70       34.13     42.39 o
 -14   4  24       23.41       -4.53     39.70 o
 -31   5  24       35.16      -65.88     65.88 o
 -29   5  24      180.77      274.11    108.79 o
 -27   5  24      171.07      144.47     92.58 o
 -25   5  24      156.45      301.62    104.27 o
 -23   5  24       53.10       35.85     76.35 o
 -21   5  24       13.00        1.39     49.27 o
 -19   5  24      175.89      204.39     79.75 o
 -17   5  24       10.32       24.24     50.44 o
 -28   6  24      177.08      372.37    117.26 o
 -26   6  24       51.44       98.79     89.10 o
 -24   6  24       66.95      150.33     91.81 o
 -22   6  24      339.24      320.50    107.16 o
 -20   6  24        2.71       70.90     41.85 o
 -18   6  24        0.16       57.63     27.48 o
 -31   1  25      133.57       84.25     85.32 o
 -29   1  25      111.90       48.64     83.38 o
 -27   1  25       25.03       67.03     46.11 o
 -25   1  25       18.30       52.85     33.24 o
 -23   1  25       91.40      143.38     39.69 o
 -21   1  25        0.01        2.58     30.17 o
 -19   1  25      140.56      105.47     38.18 o
 -17   1  25        9.14      -27.71     30.90 o
 -32   2  25       48.80       46.99     81.48 o
 -30   2  25      448.02      757.48    138.26 o
 -28   2  25       57.51        8.88     76.48 o
 -26   2  25      113.32      169.97     61.17 o
 -24   2  25       36.65       84.12     54.17 o
 -22   2  25        6.89        0.77     34.77 o
 -20   2  25       72.05        4.43     45.49 o
 -18   2  25      127.05      234.18     59.92 o
 -16   2  25       65.59       77.19     56.71 o
 -31   3  25      290.44      174.37     95.74 o
 -29   3  25       37.93      100.59     81.91 o
 -27   3  25      134.33      313.35    103.51 o
 -25   3  25        6.89       25.84     47.74 o
 -23   3  25       84.87       96.67     53.94 o
 -21   3  25       92.58       65.92     75.03 o
 -19   3  25       19.46       47.19     46.76 o
 -17   3  25       93.44      134.62     72.94 o
 -30   4  25       78.26       -6.93     71.14 o
 -28   4  25      298.88      282.23    104.27 o
 -26   4  25      110.54      235.45    103.88 o
 -24   4  25       14.69       32.62     41.20 o
 -22   4  25       54.41      101.45     53.55 o
 -20   4  25       39.61       70.73     50.87 o
 -18   4  25      105.07      143.39     59.52 o
 -29   5  25       23.35      -18.25     81.27 o
 -27   5  25        0.66      103.00     89.17 o
 -25   5  25       66.18       48.60     90.98 o
 -23   5  25        1.27       10.86     45.61 o
 -21   5  25      100.09      104.20     53.43 o
 -28   0  26       34.12      103.56     54.51 o
 -26   0  26        2.85      -39.67     39.67 o
 -24   0  26       20.26      -28.11     40.96 o
 -22   0  26       41.31      -44.37     44.37 o
 -20   0  26       27.64        4.84     66.99 o
 -31   1  26       31.24       37.28     79.18 o
 -29   1  26      552.80      697.42     93.76 o
 -27   1  26       77.58      177.11     91.88 o
 -25   1  26       21.11       15.55     34.46 o
 -23   1  26        3.95       47.92     34.35 o
 -21   1  26        0.11       18.93     35.37 o
 -30   2  26       27.72       37.73     80.60 o
 -28   2  26       25.32       74.92     51.42 o
 -26   2  26       28.92       69.35     54.58 o
 -24   2  26        6.70       -1.41     44.81 o
 -22   2  26       14.00      -14.49     46.26 o
 -29   3  26        1.15       68.14     86.65 o
 -27   3  26       24.23       38.83     51.76 o
 -25   3  26      115.48      130.22     60.30 o
 -23   3  26      235.28      295.58     73.10 o
 
